# Supplementary material for: LEF1 mediates osteoarthritis progression through circRNF121/miR-665/MYD88 axis via NF-кB signaling pathway
Source: Cell Death Dis. 2020 Jul 30;11(7):598. doi: 10.1038/s41419-020-02769-3 (PMC7393488; doi:10.1038/s41419-020-02769-3)
Supplement: Supplementary file 2 — Supplementary Table S1 [file 41419_2020_2769_MOESM2_ESM.xls]

Gene	logFC	AveExpr	t	P.Value	adj.P.Val	B
DDIT3	-2.685640821	4.670249945	-15.72605247	4.39E-18	6.79E-14	30.3263699
MAFF	-3.071609542	4.757099625	-15.59874868	5.73E-18	6.79E-14	30.08650547
PFKFB3	-2.294276515	9.019414167	-13.45171218	6.46E-16	5.11E-12	25.75256778
CFI	3.477979902	3.276456228	12.4683807	6.69E-15	3.96E-11	23.57312057
ETS2	-2.03742708	6.967580604	-12.30106635	1.01E-14	4.77E-11	23.18935973
KLF10	-2.244238528	6.730057205	-12.2039306	1.28E-14	5.05E-11	22.96480512
ADM	-4.461946149	6.383829341	-10.92277198	3.35E-13	1.13E-09	19.87977381
SESN2	-3.018295936	3.567780323	-10.76955311	5.02E-13	1.49E-09	19.49524662
HILPDA	-3.691435207	6.970185029	-10.58938945	8.10E-13	2.00E-09	19.03879724
MTFP1	-2.567138865	2.67007016	-10.57297944	8.47E-13	2.00E-09	18.99699091
CISH	-3.179782298	3.832256023	-10.53807703	9.30E-13	2.00E-09	18.90794482
LOC143666	-3.181404415	3.275030556	-10.36940579	1.46E-12	2.73E-09	18.47515509
SPOCK1	3.343926043	4.895184346	10.36167493	1.49E-12	2.73E-09	18.45522094
JMJD6	-1.316351485	5.527350036	-10.26269565	1.95E-12	3.31E-09	18.19924466
MYO7A	-2.922005492	3.018472693	-10.17524891	2.48E-12	3.92E-09	17.97192651
GADD45B	-2.80048485	7.024233958	-10.12779302	2.82E-12	4.18E-09	17.84810693
FEM1C	-0.997403776	6.042554205	-10.08597057	3.17E-12	4.41E-09	17.73871904
UBC	-1.65296914	9.984509454	-10.02985909	3.69E-12	4.86E-09	17.59156548
SLC2A1	-2.169120957	6.980723826	-9.998609956	4.02E-12	5.02E-09	17.50941925
SIAH2	-0.996274099	4.804390846	-9.962192433	4.45E-12	5.27E-09	17.41351099
PIM2	-2.295573256	2.919179968	-9.942903148	4.69E-12	5.29E-09	17.3626347
ZNF395	-1.995591228	7.880540455	-9.902783061	5.24E-12	5.65E-09	17.25664669
IER2	-2.496453877	5.6210208	-9.803231524	6.90E-12	7.11E-09	16.9926666
GPT2	-1.805257129	5.570924909	-9.736442943	8.31E-12	7.77E-09	16.81477613
TUBB4B	-1.875758479	6.074066159	-9.736357141	8.31E-12	7.77E-09	16.81454719
PHACTR3	3.470456848	-2.071480023	9.727376339	8.52E-12	7.77E-09	16.79057869
DDIT4	-4.121063148	8.736490475	-9.687607866	9.52E-12	8.36E-09	16.68430524
IRS2	-1.989519426	5.036907329	-9.670484709	9.99E-12	8.46E-09	16.63847818
JUN	-3.035091167	6.835884532	-9.523057848	1.51E-11	1.23E-08	16.24220903
DHRS13	-2.691540223	2.90719654	-9.445280274	1.88E-11	1.48E-08	16.03192214
CHPF2	1.640322946	5.859331816	9.435377756	1.93E-11	1.48E-08	16.00508811
SULF1	2.372954156	6.708931334	9.389896252	2.20E-11	1.63E-08	15.88166596
DHRS3	-1.831993106	6.71523453	-9.36833988	2.34E-11	1.68E-08	15.82306838
HK2	-2.570293205	6.438673837	-9.239115463	3.37E-11	2.33E-08	15.47044252
ING1	-1.668368844	5.595739302	-9.232682053	3.43E-11	2.33E-08	15.45282687
SKP2	1.354465944	3.136400528	9.20784692	3.69E-11	2.43E-08	15.3847711
TYMP	2.278851835	3.043921811	9.120825939	4.73E-11	3.03E-08	15.14563989
SH3KBP1	1.44815992	4.290586652	9.066820519	5.52E-11	3.37E-08	14.99671457
TOB1	-2.729397896	6.195610202	-9.065043265	5.55E-11	3.37E-08	14.99180688
FAM84B	-2.008726058	3.095980014	-9.049443596	5.80E-11	3.44E-08	14.94871167
JOSD1	-0.657969642	5.390667804	-8.917372498	8.49E-11	4.91E-08	14.58253836
TNFSF15	5.381199888	0.261753208	8.90519045	8.79E-11	4.96E-08	14.54864496
ERRFI1	-2.442211768	9.315284138	-8.846760767	1.04E-10	5.74E-08	14.38580407
BICD2	1.174774921	4.726960293	8.81601459	1.14E-10	6.13E-08	14.29993352
NCK1	-1.133013234	5.044907423	-8.768357158	1.31E-10	6.89E-08	14.16658451
KBTBD11	-1.720444231	4.943857468	-8.752138936	1.37E-10	7.00E-08	14.12113643
RNF39	-2.388719111	1.291269815	-8.747939767	1.39E-10	7.00E-08	14.10936353
GALNT7	1.362501995	4.731284447	8.727731069	1.47E-10	7.18E-08	14.05267348
C19orf35	-3.328391684	1.171225308	-8.723269955	1.49E-10	7.18E-08	14.04015182
SLC30A5	0.862936789	5.827478513	8.717919832	1.51E-10	7.18E-08	14.0251314
CDKN1A	-2.90641914	5.131015516	-8.68064939	1.69E-10	7.84E-08	13.92039119
THBS2	2.604977785	6.323290865	8.657543011	1.81E-10	8.23E-08	13.85536498
AKAP12	-1.796706229	4.114052038	-8.629883164	1.96E-10	8.76E-08	13.77743318
NXT1	-1.397940387	3.721469547	-8.621591745	2.01E-10	8.80E-08	13.75405274
CEP95	-1.346713376	5.82367499	-8.588528095	2.21E-10	9.36E-08	13.66073045
CCNJ	1.26156364	2.774847453	8.588323194	2.21E-10	9.36E-08	13.66015167
ERGIC1	0.736445571	6.507215707	8.571507664	2.32E-10	9.66E-08	13.61263533
HMGB2	-1.684884745	5.658793688	-8.554622364	2.44E-10	9.97E-08	13.56488531
SNAPC1	-1.266444257	5.947168308	-8.521037517	2.69E-10	1.08E-07	13.46980214
VEGFA	-2.604940687	9.41923989	-8.491579236	2.94E-10	1.16E-07	13.3862835
CTH	-2.054886156	3.799760034	-8.444588986	3.37E-10	1.29E-07	13.25283151
ELMSAN1	-1.538989785	6.376455652	-8.444143502	3.38E-10	1.29E-07	13.25156501
ATF3	-3.893858757	2.787872656	-8.428524844	3.54E-10	1.33E-07	13.2071456
SLC6A8	-1.689165011	5.396004129	-8.392555895	3.93E-10	1.46E-07	13.10473366
PREX2	2.951114923	3.041649168	8.374004549	4.15E-10	1.51E-07	13.0518505
GRIA2	4.844960555	1.590409993	8.355915186	4.38E-10	1.57E-07	13.00024305
PIM3	-1.762256277	6.233284315	-8.351717702	4.43E-10	1.57E-07	12.98826217
PPP1R15A	-2.101076402	5.412034069	-8.342347165	4.56E-10	1.59E-07	12.96150797
CCNL1	-1.756781568	7.152211078	-8.302471894	5.13E-10	1.76E-07	12.84753722
PPP2R2A	-0.762673014	5.370500136	-8.286332576	5.38E-10	1.82E-07	12.80135252
COL1A1	5.077759687	7.121721406	8.265599173	5.72E-10	1.91E-07	12.74197446
BNIP3L	-0.899536306	8.364109785	-8.260110351	5.82E-10	1.92E-07	12.72624633
BHLHE40	-2.346793745	9.300693818	-8.23953811	6.18E-10	2.01E-07	12.66726425
GRPEL1	-1.286661672	4.885815894	-8.210299137	6.74E-10	2.14E-07	12.5833457
SLC38A3	-2.493029199	5.772480288	-8.209182382	6.77E-10	2.14E-07	12.58013847
HTRA1	2.743523347	10.08952115	8.192874066	7.10E-10	2.22E-07	12.53328505
KLF11	-1.274383057	4.078854928	-8.087434772	9.73E-10	2.98E-07	12.22959335
CRTAC1	1.555329599	10.0885042	8.084431627	9.81E-10	2.98E-07	12.22092425
PRMT2	0.617987206	6.589435984	8.076254135	1.01E-09	3.02E-07	12.19731313
ZDHHC3	0.949169934	4.818410992	8.059915442	1.06E-09	3.12E-07	12.15011446
FAM210A	-1.384895726	5.005561695	-8.057077511	1.06E-09	3.12E-07	12.14191316
POSTN	6.928801343	3.91840129	8.050556067	1.09E-09	3.14E-07	12.12306336
PMS2CL	-1.234920122	2.965111855	-8.033517429	1.14E-09	3.23E-07	12.07379092
NACC1	1.082556811	2.818286516	8.033368025	1.14E-09	3.23E-07	12.07335872
IRF2BP2	-1.116027792	7.426458282	-8.008095836	1.23E-09	3.44E-07	12.00021399
LRRC15	4.991569898	2.526461935	8.003497933	1.25E-09	3.45E-07	11.98689844
GTPBP1	-0.817891079	5.785475907	-7.98220127	1.33E-09	3.63E-07	11.92519148
CECR5	-1.227140704	3.283033996	-7.957953163	1.43E-09	3.86E-07	11.85486942
SOX9	-1.961654844	8.751991353	-7.949786397	1.47E-09	3.91E-07	11.83116984
GPX8	1.343181313	6.073291272	7.943763247	1.50E-09	3.94E-07	11.81368608
ASPM	4.291669814	0.861842482	7.879118249	1.82E-09	4.73E-07	11.62577901
C14orf119	1.372945395	3.665561384	7.85888358	1.93E-09	4.96E-07	11.56686558
LOC399715	-2.494056607	3.497185197	-7.855954232	1.95E-09	4.96E-07	11.55833299
FAM98A	1.160650129	5.120680626	7.809072147	2.24E-09	5.66E-07	11.42164602
ITPRIP	-2.349131921	5.74830976	-7.788099887	2.39E-09	5.96E-07	11.36042234
EPDR1	2.489471884	2.0663488	7.770092135	2.52E-09	6.23E-07	11.30781468
KLF4	-1.461384537	7.396268337	-7.7635054	2.57E-09	6.28E-07	11.28856349
SNHG15	-1.106729086	2.72379907	-7.760523161	2.60E-09	6.28E-07	11.27984569
MXI1	-1.744767107	6.744648061	-7.750922378	2.67E-09	6.40E-07	11.25177381
LOC100507217	-1.197589341	6.315378699	-7.72691264	2.87E-09	6.82E-07	11.18152803
SAP30	-1.618903451	4.98067324	-7.722396201	2.91E-09	6.84E-07	11.1683073
GDE1	1.215006888	4.565240668	7.706065476	3.06E-09	7.12E-07	11.12048513
PDCD4	-0.821621656	7.275979191	-7.689420791	3.22E-09	7.41E-07	11.07171449
HERC5	-2.577159476	3.040507324	-7.675863971	3.36E-09	7.60E-07	11.03197001
THY1	4.478683543	3.71635391	7.672288639	3.39E-09	7.60E-07	11.021485
CEBPG	-1.459840707	5.055858705	-7.668794775	3.43E-09	7.60E-07	11.01123762
FAM166A	-3.881579106	0.549743599	-7.668724311	3.43E-09	7.60E-07	11.01103093
DIO2	3.340754462	5.818189364	7.654478974	3.58E-09	7.83E-07	10.96923651
BCOR	-1.596278777	6.302625724	-7.652824205	3.60E-09	7.83E-07	10.96438021
FUT4	1.529634358	5.43448177	7.643860415	3.70E-09	7.97E-07	10.93806894
FAP	2.589514442	6.173691627	7.625192635	3.91E-09	8.36E-07	10.88324694
ELF3	-3.157418323	1.845764713	-7.611729893	4.08E-09	8.63E-07	10.84368835
PDGFC	2.031733898	5.209564322	7.602151459	4.20E-09	8.78E-07	10.81553197
DDX24	-0.684518595	7.894697668	-7.599575846	4.23E-09	8.78E-07	10.8079592
ST6GALNAC5	4.894877287	1.272616537	7.597173976	4.26E-09	8.78E-07	10.80089666
RRAGD	-1.313937428	4.890200255	-7.56549188	4.69E-09	9.59E-07	10.70768251
P4HA3	2.167651627	4.426684477	7.551533357	4.89E-09	9.92E-07	10.66658191
TMEM19	1.508814294	4.188456512	7.536490333	5.12E-09	1.03E-06	10.62226611
JUNB	-1.716921186	8.391666667	-7.498925998	5.74E-09	1.14E-06	10.51150555
CDH2	4.406523371	-1.060613274	7.496795368	5.78E-09	1.14E-06	10.50521908
RNU4ATAC	-3.222986932	-0.192862679	-7.467909423	6.31E-09	1.24E-06	10.41994664
STX11	-1.999164202	2.620479592	-7.460254953	6.46E-09	1.26E-06	10.39733671
SMIM13	1.56087942	2.490609692	7.447741849	6.71E-09	1.29E-06	10.36036303
MXD1	-0.987462714	4.814510284	-7.4369095	6.94E-09	1.33E-06	10.32834345
NT5E	1.812618869	7.660256433	7.431430137	7.06E-09	1.33E-06	10.31214258
GM2A	1.014489396	4.524415684	7.430604278	7.07E-09	1.33E-06	10.30970051
CD276	1.536010476	4.929007265	7.422546796	7.25E-09	1.35E-06	10.28587105
CCNG2	-1.327403477	5.976977931	-7.389478616	8.02E-09	1.49E-06	10.18800952
PIP4K2B	0.630860766	5.942372305	7.378616948	8.29E-09	1.52E-06	10.15584314
KDELC1	1.476236775	3.018767973	7.373682337	8.42E-09	1.54E-06	10.14122585
TGFBI	4.154105904	6.576206477	7.360818503	8.76E-09	1.58E-06	10.10310995
CTSC	2.758638507	4.442773516	7.354828025	8.92E-09	1.60E-06	10.08535475
ISM1	1.881202483	7.307699591	7.34985003	9.06E-09	1.61E-06	10.07059793
EGLN3	-1.720708361	5.797757053	-7.347783766	9.11E-09	1.61E-06	10.064472
TGOLN2	0.72554351	7.524765006	7.344891163	9.19E-09	1.61E-06	10.05589553
ECM1	1.903815754	4.036768441	7.333143764	9.53E-09	1.66E-06	10.02105699
DNM3OS	1.338741417	6.15093693	7.32743344	9.70E-09	1.68E-06	10.00411766
CSRNP1	-2.989675298	5.111941824	-7.317241332	1.00E-08	1.72E-06	9.973875991
FNBP1	-1.048660202	4.70053881	-7.299146466	1.06E-08	1.80E-06	9.920162293
EXTL2	1.613899609	4.527492293	7.284976689	1.10E-08	1.86E-06	9.878079404
PELO	-1.121334956	5.748959907	-7.283963668	1.11E-08	1.86E-06	9.875070137
CDKN1B	-1.187314661	6.310067886	-7.245773971	1.25E-08	2.08E-06	9.761557811
SPSB2	-1.373945441	2.146078484	-7.235647822	1.29E-08	2.13E-06	9.731438001
AVPI1	-2.009195651	4.645168638	-7.226094514	1.32E-08	2.18E-06	9.703013875
HERPUD1	-1.39547117	7.633938261	-7.220645839	1.35E-08	2.20E-06	9.686798786
GLI3	1.351971341	8.144352402	7.214931191	1.37E-08	2.22E-06	9.669789407
ST3GAL5	-1.809506799	2.485321421	-7.205116239	1.41E-08	2.27E-06	9.640569093
ADO	1.040742023	4.03460172	7.203923214	1.42E-08	2.27E-06	9.637016745
YTHDC1	-0.988129924	7.161663369	-7.188548213	1.49E-08	2.36E-06	9.591225305
SLC47A1	-1.782287439	4.768853423	-7.17265557	1.56E-08	2.45E-06	9.543871024
RLF	-0.976082483	6.905706242	-7.172402212	1.56E-08	2.45E-06	9.543115938
EFEMP1	3.185086208	6.409580559	7.158711848	1.63E-08	2.54E-06	9.502306268
LYPLA1	1.101801991	3.903799388	7.152735303	1.66E-08	2.57E-06	9.484485831
ELL3	-1.052621259	3.09869005	-7.149395784	1.68E-08	2.58E-06	9.474526993
SIK1	-3.052436382	4.55087394	-7.096245559	1.97E-08	2.99E-06	9.315903041
H1FX	-1.613789428	5.833843893	-7.095341227	1.98E-08	2.99E-06	9.313202118
NOD2	-2.353520434	1.751567296	-7.093135881	1.99E-08	2.99E-06	9.306615249
LRCH1	-0.677227937	5.409484453	-7.092923504	1.99E-08	2.99E-06	9.305980907
C7orf73	1.512337792	5.373949954	7.055314623	2.24E-08	3.34E-06	9.193591256
TMEM30A	0.97947199	7.971072467	7.037187362	2.37E-08	3.51E-06	9.139380241
GPRC5A	-1.997888827	5.056801095	-6.990933905	2.73E-08	4.02E-06	9.00094071
C10orf10	-2.233822508	8.026632673	-6.98735297	2.76E-08	4.04E-06	8.990215965
CHST6	1.798854047	6.94414987	6.978180255	2.84E-08	4.13E-06	8.962739696
KLF2	-2.339346031	4.564966046	-6.973955998	2.88E-08	4.16E-06	8.950084097
NPTN	0.860646363	6.966326572	6.961379483	2.99E-08	4.29E-06	8.912397838
NFIL3	-2.87682488	5.024282959	-6.960544166	3.00E-08	4.29E-06	8.90989435
MPZL1	0.832427905	6.448818563	6.956896414	3.03E-08	4.31E-06	8.898961238
FOSL2	-2.13619504	6.766875257	-6.945897323	3.14E-08	4.43E-06	8.865988655
BCL7A	-1.602051026	2.209699204	-6.943509902	3.16E-08	4.44E-06	8.858830585
NUPL1	-0.84156239	6.099221348	-6.94065062	3.19E-08	4.45E-06	8.850257217
STC2	-2.607000781	8.541568902	-6.935210369	3.24E-08	4.50E-06	8.833943343
RORC	-1.77836751	4.916410837	-6.932934209	3.27E-08	4.50E-06	8.827117106
HIP1R	-1.549879083	4.262212367	-6.927204494	3.33E-08	4.56E-06	8.809931954
GSE1	-1.36300913	5.070580793	-6.918430478	3.42E-08	4.65E-06	8.783611457
ALDH1L1	-2.351340463	3.753254754	-6.916394088	3.44E-08	4.65E-06	8.777501862
PTPRU	-1.11047926	5.656930892	-6.915491998	3.45E-08	4.65E-06	8.774795306
MKNK2	-1.774175177	6.261142199	-6.910940903	3.50E-08	4.69E-06	8.761139711
PPFIBP1	0.805100849	7.473786582	6.906300871	3.55E-08	4.71E-06	8.747215745
LIPA	1.74934675	3.060383889	6.905654712	3.56E-08	4.71E-06	8.745276607
ZBTB48	-0.881328363	3.810920079	-6.865418455	4.03E-08	5.30E-06	8.624469262
BHLHE41	-1.847832897	8.229675893	-6.861535253	4.08E-08	5.34E-06	8.612804229
N4BP2L1	-1.55245193	4.217185984	-6.851498161	4.21E-08	5.48E-06	8.582648316
L3MBTL4	-2.235059076	2.807756595	-6.838978308	4.37E-08	5.65E-06	8.545023546
TNFAIP6	4.514343116	4.016244347	6.838214252	4.38E-08	5.65E-06	8.542727058
ZNF662	0.727107879	4.94930225	6.83403764	4.44E-08	5.69E-06	8.530172915
SASH1	-1.235679986	7.046308947	-6.807824517	4.82E-08	6.11E-06	8.45135465
CTSB	0.92581422	8.28637844	6.807420411	4.82E-08	6.11E-06	8.450139223
THBS3	1.508598546	6.910208221	6.79058287	5.08E-08	6.41E-06	8.3994876
FOXD2-AS1	-1.730554999	3.095385072	-6.76760032	5.46E-08	6.84E-06	8.330320967
TREM1	4.417462719	1.64195598	6.765885765	5.48E-08	6.84E-06	8.325159629
GEMIN4	-0.789150615	4.652775107	-6.756452279	5.65E-08	7.01E-06	8.296758652
IER5	-1.97418857	5.903018195	-6.738371574	5.97E-08	7.38E-06	8.24230849
FOXP2	-1.081646928	4.3676486	-6.729383719	6.14E-08	7.51E-06	8.215234072
BMP1	1.418707874	5.413088355	6.728881375	6.15E-08	7.51E-06	8.213720699
SNHG1	-1.053078822	4.758568839	-6.727677812	6.18E-08	7.51E-06	8.210094761
MYLIP	-1.367403872	5.063658371	-6.72439803	6.24E-08	7.52E-06	8.200213408
C1orf233	3.419186045	-2.327970591	6.722824044	6.27E-08	7.52E-06	8.195471061
RCOR1	-0.902280172	4.656383037	-6.722143862	6.28E-08	7.52E-06	8.193421658
CCDC59	-0.840555011	4.382621928	-6.710372157	6.52E-08	7.76E-06	8.157948886
ADCK3	-0.911369446	4.290517296	-6.706660045	6.59E-08	7.82E-06	8.146761127
LOC100272217	-2.165518637	1.238186929	-6.704901012	6.63E-08	7.82E-06	8.141459379
RYBP	-1.162809722	5.512252749	-6.697969685	6.77E-08	7.95E-06	8.120566492
KLF5	-1.799987662	3.541047894	-6.689342582	6.96E-08	8.10E-06	8.094558158
GTF2E1	1.288925601	2.845877912	6.688704539	6.97E-08	8.10E-06	8.092634464
MLXIP	-1.377362959	5.013472572	-6.686186543	7.03E-08	8.13E-06	8.085042491
ST6GAL2	4.242270038	-0.154325547	6.67843373	7.20E-08	8.28E-06	8.061664816
ACAT1	-0.624050434	5.234553358	-6.67506017	7.27E-08	8.33E-06	8.051491175
RELT	-1.841831312	3.551011319	-6.672765652	7.33E-08	8.35E-06	8.044571226
TESK2	-1.013530038	3.630474052	-6.663858395	7.53E-08	8.54E-06	8.017705351
NEAT1	-1.47694836	10.66384212	-6.65423433	7.76E-08	8.76E-06	7.988672432
PROSER2	-1.409594781	3.078240503	-6.649275467	7.88E-08	8.86E-06	7.973711012
SERPINA5	1.627057324	8.339735825	6.64075989	8.09E-08	9.05E-06	7.948015433
H3F3B	-1.115113025	9.53198136	-6.638049531	8.16E-08	9.07E-06	7.939836142
PIGA	-2.038379598	3.950349942	-6.637134314	8.19E-08	9.07E-06	7.93707412
PDK1	-1.487170863	7.250790047	-6.629656566	8.38E-08	9.24E-06	7.914505411
SLC3A2	-1.369969446	5.617902172	-6.627916399	8.42E-08	9.25E-06	7.90925295
CTSO	1.303739391	5.15008993	6.620970813	8.61E-08	9.39E-06	7.888287001
MYZAP	-2.668466369	1.726712197	-6.619677814	8.64E-08	9.39E-06	7.884383669
SLC2A3	-1.833054395	5.583976696	-6.618358581	8.68E-08	9.39E-06	7.880401046
CD55	1.827745167	7.270449824	6.617124506	8.71E-08	9.39E-06	7.876675425
CCND1	2.061304705	5.621630786	6.614269788	8.79E-08	9.43E-06	7.868056836
NDRG1	-1.219114668	9.018627539	-6.608102891	8.96E-08	9.57E-06	7.849437075
DUSP2	-4.245931178	-0.370982702	-6.602288606	9.12E-08	9.67E-06	7.831880123
CLDN5	-3.497697963	0.746869704	-6.601979559	9.13E-08	9.67E-06	7.830946866
RCC2	1.100779652	3.968221455	6.598398631	9.23E-08	9.71E-06	7.820132871
LONRF3	-3.012964102	2.48132447	-6.597537484	9.26E-08	9.71E-06	7.817532207
PAQR4	3.282726789	-0.447011846	6.590080144	9.48E-08	9.88E-06	7.795009413
GOLM1	1.335199907	7.428414047	6.589299416	9.50E-08	9.88E-06	7.792651279
AP3M1	0.923989318	5.157106189	6.587775277	9.55E-08	9.88E-06	7.788047634
RPN2	1.021896592	7.482794832	6.582150768	9.71E-08	1.00E-05	7.771057827
SLC35B4	1.442323617	4.569264824	6.58022554	9.77E-08	1.00E-05	7.765241969
MEX3D	2.700280569	1.259493248	6.571400576	1.00E-07	1.02E-05	7.738580524
ANKRD52	0.943969441	4.488283152	6.570695844	1.01E-07	1.02E-05	7.736451261
BTG2	-2.389314168	6.414480067	-6.569269732	1.01E-07	1.02E-05	7.732142358
CTIF	-1.070138545	5.285237158	-6.555006362	1.06E-07	1.07E-05	7.689040949
C6orf120	0.682730458	4.883918041	6.549300712	1.08E-07	1.08E-05	7.671796654
KLF9	-1.792162666	7.574056968	-6.543792752	1.09E-07	1.10E-05	7.655148335
CASC3	-0.698291338	6.340251672	-6.530594512	1.14E-07	1.14E-05	7.615249473
NELL1	4.059035732	-0.868202124	6.517806287	1.19E-07	1.18E-05	7.576582192
RASSF7	-2.010430149	2.598478204	-6.511893972	1.21E-07	1.19E-05	7.558702754
KIAA1683	-2.498850042	3.382274958	-6.509684259	1.22E-07	1.20E-05	7.552019942
MPP2	-1.625408249	3.889601868	-6.5061033	1.23E-07	1.21E-05	7.541189608
ARHGDIB	1.772626513	3.828383576	6.499903835	1.26E-07	1.22E-05	7.522438412
TLE3	-1.204078629	5.454110819	-6.493820929	1.28E-07	1.24E-05	7.504038068
FHDC1	-1.704969037	3.992662407	-6.489816107	1.30E-07	1.25E-05	7.491922863
MKI67	4.253638369	0.836458824	6.48210197	1.33E-07	1.28E-05	7.468584388
SURF4	0.637547272	7.358617214	6.469768418	1.38E-07	1.32E-05	7.431264801
GLB1	1.099447927	4.90248597	6.468024157	1.39E-07	1.33E-05	7.42598638
SHC4	3.071202621	3.371286112	6.462741078	1.41E-07	1.34E-05	7.409998104
IMPAD1	1.094584846	7.118706534	6.462251207	1.41E-07	1.34E-05	7.408515538
KIT	-3.415053915	1.721576763	-6.461269805	1.42E-07	1.34E-05	7.405545351
ZBTB39	1.171760857	2.616240238	6.442135431	1.50E-07	1.41E-05	7.34762752
PRSS23	2.913226393	4.19348734	6.440171103	1.51E-07	1.42E-05	7.34168083
DNAJB9	-1.246892072	6.564407886	-6.43781863	1.52E-07	1.42E-05	7.334558881
ANGPTL4	-2.600188642	7.049197795	-6.431237597	1.56E-07	1.45E-05	7.314634057
LDHA	-0.78016427	10.32936628	-6.424757292	1.59E-07	1.47E-05	7.295012477
RAB11FIP5	-0.749074579	6.812773472	-6.407201012	1.68E-07	1.55E-05	7.241845756
ITPKC	-1.894022629	4.73407423	-6.405929492	1.68E-07	1.55E-05	7.237994667
LOC400940	3.976443219	0.192209408	6.401912613	1.70E-07	1.56E-05	7.225828215
STAC2	-2.384870377	4.169975314	-6.381389459	1.82E-07	1.66E-05	7.163657418
COL1A2	3.352980304	9.941456668	6.37722163	1.84E-07	1.67E-05	7.151029886
LAMP2	0.619502556	6.721819017	6.362361526	1.93E-07	1.75E-05	7.106002138
DIAPH3	3.965274825	-0.836394847	6.346606157	2.03E-07	1.83E-05	7.058253043
AMTN	5.210300783	1.230050739	6.329302647	2.14E-07	1.92E-05	7.005802213
DAPK2	-1.831058348	3.204539056	-6.328205004	2.15E-07	1.92E-05	7.002474671
CPPED1	0.852695416	4.960398175	6.318596909	2.21E-07	1.97E-05	6.973345712
HLA-J	-1.606559362	2.366115855	-6.315651092	2.23E-07	1.98E-05	6.964414246
PCDH17	-3.268633458	0.688385346	-6.314346817	2.24E-07	1.98E-05	6.960459706
PAIP2B	-1.672631814	3.852728328	-6.307202962	2.29E-07	2.01E-05	6.938798696
C3orf35	-0.995187442	2.696926496	-6.306953152	2.29E-07	2.01E-05	6.938041214
HPN	-3.555129262	-1.070009208	-6.299979038	2.34E-07	2.05E-05	6.916893275
PLEKHG2	-1.773747098	4.417245775	-6.295893245	2.38E-07	2.07E-05	6.904503027
SMCR7	-1.005432565	3.279847817	-6.288842765	2.43E-07	2.11E-05	6.883121107
KRBA1	-1.422962154	4.340215555	-6.287758358	2.44E-07	2.11E-05	6.879832302
ZMAT3	1.250027873	4.70370621	6.283557776	2.47E-07	2.13E-05	6.867092389
ANTXR1	1.385002763	7.05498583	6.279958789	2.50E-07	2.14E-05	6.856176634
PLOD3	0.864578741	4.191297849	6.279183148	2.50E-07	2.14E-05	6.853824059
TUBB3	3.196194269	-0.11127467	6.278524173	2.51E-07	2.14E-05	6.851825325
POLG	0.85291175	4.6816861	6.267591589	2.60E-07	2.20E-05	6.818663933
SNX10	3.73911035	-0.471462486	6.26742882	2.60E-07	2.20E-05	6.818170183
ZKSCAN7	0.936560181	2.61677308	6.265746234	2.61E-07	2.20E-05	6.813066147
FAM160A1	-1.569462028	5.078658487	-6.264600481	2.62E-07	2.20E-05	6.809590519
SOX13	-2.245220455	2.226478457	-6.259555007	2.66E-07	2.23E-05	6.794284697
GADD45A	-1.849495091	5.493843858	-6.257456221	2.68E-07	2.24E-05	6.787917662
TIPARP	-1.827176044	8.114188777	-6.249428197	2.75E-07	2.29E-05	6.763562128
GLRB	2.056058696	2.054619307	6.2483057	2.76E-07	2.29E-05	6.760156541
IGFBP1	4.347949296	-2.127218629	6.23262391	2.90E-07	2.39E-05	6.712575445
REEP3	1.010923152	7.033850162	6.22943094	2.92E-07	2.41E-05	6.702886672
TTC9	2.757811151	2.261341671	6.226110615	2.95E-07	2.42E-05	6.692811177
CYR61	2.184838425	7.986500896	6.225742959	2.96E-07	2.42E-05	6.691695509
UGP2	0.930109967	8.024108598	6.223199924	2.98E-07	2.43E-05	6.683978481
PTP4A1	-0.837911766	6.960572248	-6.221282946	3.00E-07	2.44E-05	6.678161163
TLN2	-1.169852656	4.305161824	-6.218359929	3.03E-07	2.45E-05	6.66929071
ATOH8	-1.953192874	5.865216023	-6.204986548	3.16E-07	2.54E-05	6.628703994
IFRD1	-1.363096911	5.917709076	-6.203706256	3.17E-07	2.54E-05	6.624818227
ERLIN1	0.821391588	4.426809073	6.203386268	3.17E-07	2.54E-05	6.623847036
TMEM119	4.440554547	0.017395244	6.200069638	3.21E-07	2.56E-05	6.613780652
ULK1	-1.400210515	4.51062001	-6.193346017	3.27E-07	2.60E-05	6.593372847
RTN1	2.061929975	0.312555287	6.19245681	3.28E-07	2.60E-05	6.590673815
BEND5	-2.164610893	1.734802978	-6.189574717	3.31E-07	2.62E-05	6.581925599
GGA2	-0.997260441	5.893532158	-6.175482905	3.46E-07	2.73E-05	6.539149121
TTC21A	-1.272145398	3.502783835	-6.174117587	3.48E-07	2.73E-05	6.535004396
SPRY4	-1.648275819	4.364342566	-6.172147512	3.50E-07	2.74E-05	6.529023726
IFT122	-1.043004456	5.495545883	-6.169890293	3.52E-07	2.74E-05	6.522171258
PTK7	0.941172767	4.881867393	6.169636201	3.53E-07	2.74E-05	6.52139988
GPR124	1.863004122	2.183041623	6.168036388	3.54E-07	2.74E-05	6.516543094
PAK3	-2.947516307	-0.202201444	-6.167773848	3.55E-07	2.74E-05	6.515746056
LOC100132891	3.546848057	-0.953194867	6.164926225	3.58E-07	2.76E-05	6.507100967
LINGO3	-3.357676627	-1.380185367	-6.162565479	3.61E-07	2.77E-05	6.499933861
FNDC1	2.830931167	5.205611955	6.155023574	3.69E-07	2.82E-05	6.477036269
SCN8A	1.782401609	1.11002197	6.15240684	3.72E-07	2.84E-05	6.469091478
SLC43A2	-2.083061274	2.373624228	-6.133635843	3.95E-07	3.00E-05	6.412096168
ARHGEF2	-1.110779846	6.729399752	-6.131687069	3.97E-07	3.01E-05	6.406178641
SACM1L	0.672359955	5.71563225	6.118959734	4.13E-07	3.12E-05	6.367529994
TM7SF3	0.823763666	4.929722172	6.104866856	4.32E-07	3.25E-05	6.324731545
TIA1	0.914675075	5.976614466	6.103163885	4.34E-07	3.26E-05	6.319559608
ADAMTS14	2.59396279	1.243763826	6.094871127	4.46E-07	3.33E-05	6.294373808
STK32B	-1.781364652	4.268882497	-6.075899149	4.73E-07	3.53E-05	6.236750664
C11orf35	-2.9484636	-0.234028878	-6.071996388	4.79E-07	3.55E-05	6.22489631
JAK3	1.349562368	3.857317928	6.070545577	4.81E-07	3.55E-05	6.220489524
CD300C	3.264116233	-0.759324909	6.069853342	4.82E-07	3.55E-05	6.218386877
LONP1	-0.785777898	5.547694515	-6.069708232	4.82E-07	3.55E-05	6.21794611
ICMT	1.28089894	5.231652303	6.068895858	4.84E-07	3.55E-05	6.215478534
THRA	-1.312692724	5.218259935	-6.067527336	4.86E-07	3.55E-05	6.21132165
TNC	3.747643567	9.132151592	6.064187311	4.91E-07	3.58E-05	6.201176229
TOP2A	4.159745301	0.713147634	6.061820298	4.94E-07	3.59E-05	6.193986279
OPTC	-3.053648426	1.455801138	-6.06093254	4.96E-07	3.59E-05	6.191289643
DMBT1	3.131950487	0.194402402	6.05919971	4.99E-07	3.60E-05	6.186026007
FBXO42	-0.920067764	4.832327752	-6.051450436	5.11E-07	3.68E-05	6.162486428
KCNJ15	1.454801752	2.738955564	6.049230322	5.14E-07	3.70E-05	6.155742379
RHOB	-1.90537497	7.835717793	-6.047101789	5.18E-07	3.71E-05	6.149276476
DHX33	0.632914031	3.653405354	6.041450708	5.27E-07	3.76E-05	6.13210981
MIR4505	-3.407752646	-1.273258061	-6.040175387	5.29E-07	3.77E-05	6.128235638
HBB	5.379340058	0.664631565	6.03697745	5.35E-07	3.79E-05	6.118520874
PRPF38A	-0.75912275	5.754849193	-6.033393109	5.41E-07	3.82E-05	6.107632162
EVI2A	1.538123773	4.384358044	6.032726843	5.42E-07	3.82E-05	6.10560813
TBCCD1	0.738341505	3.677637453	6.028659823	5.49E-07	3.86E-05	6.093252945
C2CD4B	-3.162877185	-2.602671426	-6.027221022	5.51E-07	3.86E-05	6.088881981
VPS37B	-1.69068629	4.036351356	-6.026766134	5.52E-07	3.86E-05	6.087500066
ADPRM	-1.01643129	3.405753877	-6.024992358	5.55E-07	3.87E-05	6.082111441
NAP1L5	-0.863598316	3.589871351	-6.016481417	5.70E-07	3.96E-05	6.056255367
CMTM4	0.979430645	4.758560125	6.014293249	5.74E-07	3.98E-05	6.049607663
PARP15	3.279604439	-1.126139321	6.010123948	5.81E-07	4.01E-05	6.036941132
ACADL	-2.431202155	3.440173202	-6.010116541	5.82E-07	4.01E-05	6.036918629
TUBA8	-1.689393382	1.710400456	-6.0058062	5.89E-07	4.05E-05	6.023823482
UBE2R2	-0.679854934	5.503489513	-6.005153644	5.91E-07	4.05E-05	6.021840956
SPEN	-0.882881261	7.787242078	-5.996264055	6.07E-07	4.15E-05	5.994833276
MAK16	0.587795794	4.25104614	5.992766503	6.14E-07	4.18E-05	5.984207144
LPAL2	2.767595498	-0.284559171	5.980777939	6.38E-07	4.33E-05	5.947783444
HLA-F	-1.101333633	3.587987976	-5.977262061	6.45E-07	4.37E-05	5.937101362
IFNE	3.230354118	-0.993696621	5.974202621	6.51E-07	4.40E-05	5.927806003
RIOK3	-1.234158461	6.18638792	-5.973131192	6.53E-07	4.40E-05	5.924550718
TMEM59L	3.417736654	-1.260139199	5.966090949	6.68E-07	4.48E-05	5.903160505
FOSL1	-2.583357553	1.98044424	-5.965687624	6.68E-07	4.48E-05	5.901935087
TCEB3	0.517649328	5.413945969	5.963118298	6.74E-07	4.50E-05	5.894128715
ZNF516	-0.983971778	5.188954219	-5.959510997	6.82E-07	4.54E-05	5.883168638
TTC17	0.582219417	6.523290262	5.957291758	6.86E-07	4.56E-05	5.876425899
DCP1A	-0.431084776	5.644990781	-5.952602789	6.96E-07	4.61E-05	5.86217931
SPAG17	1.135741247	4.33889246	5.949667428	7.03E-07	4.64E-05	5.85326072
FAM43A	-2.114897745	3.6651046	-5.949140792	7.04E-07	4.64E-05	5.851660626
MTHFD1L	1.03040562	5.905664136	5.942137917	7.20E-07	4.73E-05	5.830383537
TUFT1	-1.111443413	3.247664476	-5.94079408	7.23E-07	4.73E-05	5.8263005
RND1	-3.94972591	0.748355603	-5.936294668	7.33E-07	4.79E-05	5.812629741
STEAP1	1.41033021	4.737682226	5.929936895	7.48E-07	4.86E-05	5.793312622
RCN2	1.076612089	6.126659517	5.929594001	7.49E-07	4.86E-05	5.792270793
RCBTB2	1.072543563	3.572138286	5.920121149	7.71E-07	4.98E-05	5.763489
PHLPP1	-0.859746216	4.321241552	-5.9201175	7.71E-07	4.98E-05	5.763477914
KIAA0907	-0.766906307	5.777541568	-5.91635685	7.80E-07	5.01E-05	5.752051782
RDH11	0.805165983	5.543164277	5.916333467	7.80E-07	5.01E-05	5.751980736
RNMT	-1.229430907	6.410830682	-5.915500831	7.82E-07	5.01E-05	5.749450907
MCTS1	0.53142129	5.291931612	5.911429135	7.93E-07	5.06E-05	5.73707974
HES1	-2.14258061	6.367270384	-5.908155596	8.01E-07	5.10E-05	5.72713366
NF2	0.604812441	5.479643918	5.902068705	8.16E-07	5.19E-05	5.708639758
PLXNA1	1.023766223	4.713733244	5.900813373	8.19E-07	5.19E-05	5.704825674
COL5A1	1.723274714	9.729980285	5.895943703	8.32E-07	5.26E-05	5.690030164
GPR161	1.24510147	3.735584244	5.891835865	8.43E-07	5.31E-05	5.677549386
GYS1	-1.48579724	4.754816039	-5.883053011	8.66E-07	5.44E-05	5.650864791
ALDH3A2	-1.045966961	6.346425447	-5.882854207	8.67E-07	5.44E-05	5.650260778
SLC5A10	-2.103780529	1.370774554	-5.8779536	8.80E-07	5.51E-05	5.635371608
PLD6	-1.469149166	1.807017398	-5.867472832	9.10E-07	5.66E-05	5.603529038
ERICH1	-1.582741331	5.133251695	-5.86739897	9.10E-07	5.66E-05	5.603304632
TSPYL2	-1.516252915	7.215649038	-5.864068358	9.19E-07	5.71E-05	5.59318573
SEPHS1	0.690832083	4.676296635	5.861782713	9.26E-07	5.73E-05	5.586241634
IPW	0.973658422	3.483517294	5.859715833	9.32E-07	5.75E-05	5.579962207
SERPINB9	-0.967941905	4.372600995	-5.856625953	9.41E-07	5.78E-05	5.570574834
MFSD1	0.987967527	5.775970103	5.85645553	9.42E-07	5.78E-05	5.570057072
NOVA1	1.575010013	4.695269413	5.855463737	9.45E-07	5.79E-05	5.567043917
KIF26A	-1.165990725	3.124880466	-5.847017683	9.70E-07	5.93E-05	5.541384358
CDK6	1.723475472	5.208220518	5.846300127	9.72E-07	5.93E-05	5.539204409
FTSJD1	1.608637837	3.369451259	5.845024058	9.76E-07	5.93E-05	5.5353277
LPXN	-0.755075985	4.045667833	-5.844475183	9.78E-07	5.93E-05	5.533660214
GNB5	-0.53160588	4.496154589	-5.842102298	9.85E-07	5.96E-05	5.52645141
MOAP1	-1.259347002	3.469023185	-5.837014126	1.00E-06	6.03E-05	5.510993747
MRPL3	0.594179612	5.204415122	5.836571542	1.00E-06	6.03E-05	5.509649203
KCTD21	0.980199325	2.805507725	5.833587547	1.01E-06	6.07E-05	5.500584064
IL27RA	1.56473198	1.193145654	5.82592662	1.04E-06	6.20E-05	5.477311152
RFX8	3.227366147	-1.85007185	5.809690687	1.09E-06	6.51E-05	5.427990435
NAT2	3.021028288	-0.253631334	5.808438437	1.09E-06	6.52E-05	5.424186532
RAC2	3.270193856	-2.262294905	5.806023355	1.10E-06	6.55E-05	5.416850396
RARA	-2.168526889	5.988357038	-5.805125299	1.11E-06	6.56E-05	5.414122446
SRSF3	-0.722142363	7.175813898	-5.788751618	1.16E-06	6.89E-05	5.364387267
CHI3L2	3.563000197	9.741086308	5.786734495	1.17E-06	6.91E-05	5.35826048
LASP1	0.831343489	6.035336791	5.784548514	1.18E-06	6.94E-05	5.35162087
RAB11FIP1	-1.019238114	3.244997861	-5.778978405	1.20E-06	7.05E-05	5.334702748
C17orf107	-0.87617291	4.344610566	-5.77595952	1.21E-06	7.10E-05	5.325533659
YIF1A	0.863724476	4.363195462	5.773532103	1.22E-06	7.13E-05	5.318161099
ELL	-1.195387292	3.913549334	-5.771686605	1.23E-06	7.16E-05	5.312556004
ADCY7	1.382459793	3.843502357	5.770091961	1.23E-06	7.18E-05	5.30771284
ABLIM1	-1.322684124	5.342066662	-5.76652403	1.25E-06	7.24E-05	5.296876654
SLC2A1-AS1	-1.777419938	1.945224974	-5.761501274	1.27E-06	7.32E-05	5.281622351
ARHGEF37	-1.747464374	2.473863611	-5.761020726	1.27E-06	7.32E-05	5.28016293
ENC1	2.326475114	2.967857218	5.759987543	1.27E-06	7.32E-05	5.277025169
AGPAT4	0.697384117	6.70860444	5.759653223	1.28E-06	7.32E-05	5.27600985
ARNTL2	1.826138275	3.357093978	5.757505093	1.28E-06	7.36E-05	5.269486084
LOC100188947	-2.53587022	2.367006053	-5.752916855	1.30E-06	7.44E-05	5.255552088
EHD3	1.123483805	3.917620666	5.749853236	1.32E-06	7.50E-05	5.246248397
MIR210	-2.803111915	-1.912704649	-5.739378717	1.36E-06	7.73E-05	5.214440307
AGPAT9	-1.342738731	1.960134508	-5.737103837	1.37E-06	7.77E-05	5.207532416
GBP2	-1.151531488	7.12758707	-5.736206055	1.37E-06	7.77E-05	5.204806242
EEPD1	-1.534138724	2.80584634	-5.728938346	1.41E-06	7.93E-05	5.182737918
HJURP	3.447814363	-1.770293352	5.726857089	1.41E-06	7.96E-05	5.17641839
TUSC3	0.917717196	5.686079867	5.724932794	1.42E-06	7.99E-05	5.170575539
OSBPL3	1.340854687	3.941352163	5.720672613	1.44E-06	8.08E-05	5.157640355
SLC37A2	-1.399957573	6.186731755	-5.718740122	1.45E-06	8.10E-05	5.151772855
ZMPSTE24	0.972048215	5.451275228	5.71862	1.45E-06	8.10E-05	5.151408139
CTSK	1.15387135	7.121733533	5.713185923	1.48E-06	8.22E-05	5.13490942
TLL1	3.333753295	0.624559721	5.712339417	1.48E-06	8.22E-05	5.13233935
MYO15A	-1.20067216	3.73687471	-5.711018583	1.49E-06	8.22E-05	5.128329205
KIF23	3.289295828	-0.470877696	5.710957721	1.49E-06	8.22E-05	5.128144424
AEBP1	1.435633804	9.556151473	5.707852727	1.50E-06	8.28E-05	5.118717597
TBC1D9	1.369444684	2.82303492	5.70607922	1.51E-06	8.30E-05	5.113333282
PRDX1	1.217506742	6.639972859	5.705246458	1.51E-06	8.31E-05	5.110805067
ISM1-AS1	2.794096477	3.321034438	5.703834688	1.52E-06	8.32E-05	5.106519051
EI24	1.007705148	4.942612932	5.70046667	1.54E-06	8.37E-05	5.096294207
ARHGAP44	1.433752504	1.598328145	5.700410946	1.54E-06	8.37E-05	5.096125039
OSR2	-1.539030775	3.532377634	-5.694469966	1.57E-06	8.51E-05	5.07808966
WDR46	0.51706426	4.841766808	5.693640867	1.57E-06	8.52E-05	5.075572777
MXRA5	3.358643958	7.399104463	5.689249079	1.59E-06	8.61E-05	5.062240975
CALD1	1.166464269	7.812046492	5.680276786	1.64E-06	8.84E-05	5.035005905
SMOC2	2.214483503	9.278400027	5.679141055	1.64E-06	8.85E-05	5.031558574
LOC150622	2.41014326	4.24705404	5.673342854	1.67E-06	8.99E-05	5.013959547
PARS2	1.485867045	0.916701939	5.666766654	1.71E-06	9.15E-05	4.994000113
ATP8A1	-1.616541272	3.79340875	-5.666527264	1.71E-06	9.15E-05	4.993273564
MAMDC2	1.846478263	5.451934401	5.654795522	1.77E-06	9.47E-05	4.957669398
FAM111B	2.586834965	-0.402691149	5.653995635	1.78E-06	9.47E-05	4.955241988
MMP11	3.32164787	-0.832878547	5.651401234	1.79E-06	9.53E-05	4.947368903
WDR5B	-1.173593301	5.237995098	-5.649653387	1.80E-06	9.56E-05	4.942064914
TFCP2L1	-2.379304007	2.364156216	-5.646598894	1.82E-06	9.62E-05	4.932795997
IGFBP3	3.288795797	2.770527047	5.646033731	1.82E-06	9.62E-05	4.931081027
CCDC80	1.734958721	9.008119027	5.64207631	1.85E-06	9.72E-05	4.919072608
TOB1-AS1	-2.355875359	0.100122376	-5.638116483	1.87E-06	9.82E-05	4.90705733
LEPROTL1	1.122878205	3.919400558	5.634483431	1.89E-06	9.91E-05	4.896033983
PTPN22	-1.250756423	5.867793351	-5.632818043	1.90E-06	9.93E-05	4.890981015
SLCO2A1	-2.69299262	1.696723759	-5.632586646	1.90E-06	9.93E-05	4.890278939
TSPAN11	1.562396296	3.991409204	5.627426645	1.93E-06	0.000100371	4.874623495
SCML1	-1.086707282	4.288658634	-5.627333432	1.93E-06	0.000100371	4.874340695
DUSP1	-1.226494298	8.834035146	-5.62677859	1.94E-06	0.000100371	4.872657353
HOXA13	-1.273751399	3.566435562	-5.626247734	1.94E-06	0.000100371	4.871046793
SLC38A7	1.310019953	1.468390686	5.625085372	1.95E-06	0.000100518	4.867520335
ACPL2	1.713348614	6.057625457	5.623679699	1.95E-06	0.000100742	4.863255761
MMP13	3.784898879	2.539019534	5.620665507	1.97E-06	0.00010144	4.854111411
COL6A1	1.362312586	10.08704575	5.62009617	1.98E-06	0.00010144	4.852384206
CNIH	0.90401824	5.774826726	5.618790013	1.98E-06	0.000101636	4.848421742
KCTD10	0.751360811	5.390135919	5.617128105	2.00E-06	0.000101807	4.843380119
CITED2	-1.65085032	5.351656766	-5.616880844	2.00E-06	0.000101807	4.842630026
PPP3CC	-0.55529842	4.678707409	-5.613868256	2.02E-06	0.000102553	4.833491173
FSTL1	1.611947073	8.778593802	5.612871787	2.02E-06	0.000102653	4.83046839
TMEM181	0.974794712	5.612271704	5.610977043	2.03E-06	0.000103045	4.824720784
SERPINE2	2.115287253	7.006418146	5.60708656	2.06E-06	0.000104087	4.812919566
FRMD7	2.23996281	0.823931094	5.598248352	2.12E-06	0.000106784	4.786111945
CTC1	-0.869661217	4.288589396	-5.594241541	2.14E-06	0.000107905	4.773959526
IRF1	-2.168687929	3.824465756	-5.591702453	2.16E-06	0.000108537	4.766258901
PTPLAD2	0.851078264	3.529204247	5.590503831	2.17E-06	0.000108715	4.762623758
PLEKHG1	1.790395895	2.450914711	5.580784787	2.24E-06	0.000111776	4.733149957
HEG1	1.430154259	4.620916522	5.580107016	2.24E-06	0.000111776	4.731094681
ZNF30	1.211529224	2.072649946	5.579631143	2.24E-06	0.000111776	4.729651651
PFKFB4	-2.540096318	3.807184677	-5.576840249	2.26E-06	0.000112522	4.721188753
OLFML2B	1.986168446	3.385715657	5.567699189	2.33E-06	0.000115403	4.693472018
PCDH12	1.134266088	2.625942681	5.566253651	2.34E-06	0.000115403	4.689089258
ASS1	-1.004374873	6.574964373	-5.56623402	2.34E-06	0.000115403	4.689029739
YARS	-0.825277669	5.616953665	-5.566113329	2.34E-06	0.000115403	4.688663819
TMEM182	1.088500365	1.708893451	5.565110953	2.35E-06	0.000115458	4.68562474
NSL1	0.467924008	5.412284878	5.564638416	2.35E-06	0.000115458	4.684192079
MICALL2	1.521202721	3.145993764	5.559508646	2.39E-06	0.000117087	4.668639932
WIPI1	0.931257922	4.939143592	5.553700218	2.43E-06	0.000118768	4.651031446
FAM162A	-1.127877814	5.696449963	-5.553193822	2.44E-06	0.000118768	4.649496346
SPRY1	-1.762397617	2.707097964	-5.552990119	2.44E-06	0.000118768	4.648878841
SLC7A5	-1.729954468	4.54983823	-5.552297313	2.44E-06	0.000118782	4.646778673
TRIB2	0.939170139	5.750481859	5.537048469	2.56E-06	0.000124319	4.600558132
OGN	2.387047344	10.29546775	5.536124297	2.57E-06	0.000124319	4.59775718
RALGDS	-1.197486709	4.868407463	-5.53580729	2.57E-06	0.000124319	4.596796414
PHOSPHO2	-0.817098433	3.27467202	-5.530081853	2.62E-06	0.000126312	4.57944477
C10orf105	1.718555533	5.707476902	5.524258819	2.67E-06	0.000128378	4.561798702
PHF21A	-0.901147842	6.233284526	-5.523416572	2.68E-06	0.000128457	4.559246479
MAB21L3	-2.834865491	-0.105856534	-5.522186018	2.69E-06	0.000128692	4.555517638
CDK2	-0.749134352	4.453557902	-5.521290544	2.69E-06	0.000128794	4.552804202
HAVCR1	-2.325671948	-1.523560302	-5.514528687	2.75E-06	0.000131287	4.532315714
KIAA0232	0.667932969	6.212746307	5.509317679	2.80E-06	0.000133181	4.516527625
ZKSCAN4	1.223420959	1.65466393	5.507318709	2.82E-06	0.000133749	4.510471536
GLT25D1	0.789782339	5.892445207	5.506147105	2.83E-06	0.000133844	4.506922121
SFRP4	4.000278703	0.527245882	5.505816784	2.83E-06	0.000133844	4.505921413
APOBEC3H	-2.930045873	-2.272325402	-5.504806253	2.84E-06	0.000134001	4.502860033
ABCC10	1.094643748	3.092534268	5.499646015	2.88E-06	0.000135914	4.487227911
PPIC	1.88904274	5.751369994	5.493013698	2.94E-06	0.000138492	4.467138073
MAPKAP1	0.712413331	5.492998382	5.488635417	2.98E-06	0.000140127	4.453876964
TGIF1	-1.120220499	4.879143224	-5.486985683	3.00E-06	0.000140575	4.448880412
AOC2	2.010062933	3.521053303	5.485210353	3.02E-06	0.00014108	4.443503599
CDH10	3.320247424	-1.602247063	5.477454502	3.09E-06	0.000144265	4.420015712
C1orf85	0.815981733	3.112840902	5.463046953	3.23E-06	0.000150628	4.376391184
CCNH	-0.941281422	4.913769	-5.460287431	3.26E-06	0.000151638	4.368036769
MMP19	2.643857884	1.011455871	5.458540818	3.28E-06	0.000152171	4.362749112
SMIM3	-1.848577082	5.600495998	-5.456579775	3.30E-06	0.000152765	4.356812467
LGI2	1.861498098	1.174209552	5.455550671	3.31E-06	0.000152765	4.353697148
KCNJ9	-2.565865307	0.029180549	-5.455429646	3.31E-06	0.000152765	4.353330784
HOXD1	-2.483251226	-0.823075597	-5.454517475	3.32E-06	0.000152904	4.350569492
PENK	4.444289625	1.214525718	5.446835309	3.40E-06	0.000156324	4.327315945
KCND3	-1.990014276	1.986257135	-5.445760185	3.41E-06	0.000156354	4.324061832
KCNN4	2.694609726	2.142340713	5.44553816	3.42E-06	0.000156354	4.323389827
WWP2	-1.324496904	10.36705795	-5.44280586	3.45E-06	0.000157394	4.315120169
CUX1	0.577329599	7.290248984	5.441699479	3.46E-06	0.000157395	4.311771668
DEPDC1	3.117898968	-1.438096691	5.441574166	3.46E-06	0.000157395	4.311392408
CEBPB	-1.30148221	6.702903088	-5.439846422	3.48E-06	0.000157946	4.30616347
RAB20	-1.714928958	2.882848743	-5.438846624	3.49E-06	0.000158059	4.303137693
POGLUT1	0.802513999	4.64048367	5.438277029	3.49E-06	0.000158059	4.301413904
CCT5	0.902753554	5.139166171	5.437788586	3.50E-06	0.000158059	4.299935716
AGPAT4-IT1	0.990633456	2.859123488	5.435406913	3.53E-06	0.000158939	4.292728185
PPFIA4	-1.279330148	5.948034725	-5.43343335	3.55E-06	0.000159621	4.286755918
NCOA4	0.547658762	6.491495136	5.432442024	3.56E-06	0.000159732	4.283756104
CSN1S1	3.754125061	-2.38793641	5.432001978	3.56E-06	0.000159732	4.282424515
TMEM8A	1.123402336	2.824648059	5.429781211	3.59E-06	0.000160543	4.275704576
VANGL1	1.979322382	3.461530429	5.428067987	3.61E-06	0.000161102	4.27052061
SLC4A5	-0.743071671	4.344392157	-5.423647076	3.66E-06	0.000162819	4.257144287
KDELR2	0.785801242	7.990941291	5.422694308	3.67E-06	0.000162819	4.254261636
BNIP3	-1.63570002	7.550227108	-5.422054661	3.68E-06	0.000162819	4.252326377
RASSF1	-0.975241066	4.910551684	-5.421990835	3.68E-06	0.000162819	4.252133271
TRIM39	-0.606275757	4.173123267	-5.421688688	3.68E-06	0.000162819	4.25121913
MYO1H	2.033443325	-0.010872913	5.415330813	3.76E-06	0.000165783	4.231984602
TXNIP	-2.312006324	9.106988877	-5.413577214	3.78E-06	0.000166385	4.226679802
METTL9	0.579290594	4.880924934	5.400048106	3.94E-06	0.000173261	4.185758588
ZSCAN9	1.03430257	2.821104055	5.396844068	3.98E-06	0.000174683	4.176068865
GFRA2	3.033954966	3.094017543	5.395248237	4.00E-06	0.000175233	4.171242931
SHMT2	-0.989117766	6.927489299	-5.393112485	4.03E-06	0.000176082	4.16478445
IRAK1	0.9998216	4.675838789	5.392069267	4.04E-06	0.000176237	4.161629865
UBE2Q1	0.53101099	4.891839564	5.391655385	4.04E-06	0.000176237	4.160378345
MRC2	1.079479427	8.211980283	5.390076718	4.06E-06	0.000176785	4.155604775
LMBR1L	-0.87794577	4.294580932	-5.381090001	4.18E-06	0.000181494	4.12843343
GAB2	-1.369541356	5.150258288	-5.379682618	4.20E-06	0.000181961	4.124178624
SEMA3C	2.244307425	5.119180975	5.376496379	4.24E-06	0.000183449	4.114546395
HMGA2	2.789384682	0.164132992	5.37530952	4.26E-06	0.000183796	4.110958584
SOX11	3.705202345	2.005053014	5.374703873	4.26E-06	0.00018381	4.109127779
FGD5	-0.961209825	5.597128733	-5.37229858	4.30E-06	0.000184862	4.101857043
DDOST	0.373216352	6.522948389	5.371259153	4.31E-06	0.000185129	4.098715161
HMGN1	0.749997317	4.35948259	5.369128512	4.34E-06	0.00018603	4.092275058
RASSF5	-1.211559592	3.41134811	-5.366736926	4.37E-06	0.000187089	4.085046537
CRLF1	2.128051558	5.540054706	5.365745385	4.39E-06	0.000187332	4.082049725
LOC440434	-0.851938186	3.386086619	-5.364503278	4.40E-06	0.000187723	4.078295687
ARPC1B	1.080724892	5.059535387	5.362751815	4.43E-06	0.000188415	4.073002371
SLC25A51	0.731684938	3.055226294	5.359539368	4.47E-06	0.000189977	4.063294109
TOM1	-0.857621049	5.33088257	-5.354952348	4.54E-06	0.000192378	4.049432851
ALDH1B1	1.257430265	2.617039101	5.347099896	4.65E-06	0.00019655	4.025706924
TLE2	-1.18169193	3.279410563	-5.346849499	4.65E-06	0.00019655	4.024950419
TIMP3	1.132101972	8.768034247	5.34638088	4.66E-06	0.00019655	4.023534629
TECPR1	0.930790406	3.312580695	5.344379661	4.69E-06	0.000197433	4.017488701
MAP1B	1.756541965	4.472751008	5.343162643	4.71E-06	0.000197835	4.013812063
CEP250	-0.909036447	6.143915107	-5.334614281	4.83E-06	0.000202835	3.987989859
GRASP	-1.77972653	1.025794709	-5.323218096	5.01E-06	0.000209821	3.953572341
RNF24	-0.911250691	5.606633878	-5.316121067	5.12E-06	0.000214151	3.932142867
MLIP	2.667759974	-0.098846026	5.314955232	5.14E-06	0.000214554	3.928622941
PAFAH1B2	0.580201216	6.611149736	5.313714212	5.16E-06	0.000215009	3.924876114
SIN3A	-0.67416311	6.53692568	-5.311382636	5.20E-06	0.000215841	3.917837003
C2orf62	-2.116447751	-0.921643538	-5.311357135	5.20E-06	0.000215841	3.917760016
CERK	-1.02054824	6.386888377	-5.307637589	5.26E-06	0.000217983	3.906531318
STEAP3	1.085917575	7.211523066	5.30659277	5.28E-06	0.000218315	3.903377347
UBP1	0.76929546	5.925325548	5.305726009	5.29E-06	0.000218526	3.900760928
GNL1	-0.698227014	5.862673521	-5.304170344	5.32E-06	0.000218749	3.8960651
ZWINT	2.542022479	-0.26479169	5.303823517	5.32E-06	0.000218749	3.895018212
ZNF547	2.748733605	-0.632836142	5.303731656	5.32E-06	0.000218749	3.894740934
SBF2-AS1	-1.61842445	2.295831993	-5.302807346	5.34E-06	0.000219002	3.891950975
PLK3	-1.443914281	4.316633986	-5.301300005	5.36E-06	0.000219656	3.887401305
CCDC90A	0.759740887	3.604644281	5.298171209	5.42E-06	0.000221343	3.877958015
KDELR3	0.900498947	5.921191006	5.29774937	5.42E-06	0.000221343	3.876684877
NPEPPS	-0.826188115	6.248382699	-5.296575867	5.44E-06	0.000221774	3.873143228
TMX1	0.747505409	5.698453515	5.294053584	5.49E-06	0.000222975	3.865531259
SARS	-0.731705771	6.88062764	-5.293749732	5.49E-06	0.000222975	3.864614295
ZNF331	-1.13566936	5.207349424	-5.282557356	5.69E-06	0.000230171	3.830842411
KCNS3	3.058634007	-0.091380818	5.282491353	5.69E-06	0.000230171	3.830643279
UGDH	0.709758894	7.23546176	5.281941277	5.70E-06	0.000230174	3.828983701
C5orf24	0.783421551	6.271528372	5.277503987	5.78E-06	0.000232692	3.815597197
MLLT3	-1.035674845	4.309281657	-5.277369861	5.78E-06	0.000232692	3.815192585
CAMKK2	0.879830343	4.80868518	5.276092094	5.80E-06	0.000233227	3.81133806
KCNK7	-2.596882313	-0.211189267	-5.275225296	5.82E-06	0.000233464	3.808723331
EZH2	1.149674659	1.856904932	5.274393389	5.84E-06	0.000233676	3.806213904
FOXN3	-0.975761833	6.697875918	-5.27268107	5.87E-06	0.000234533	3.801048884
SIK2	-0.995118125	6.52331912	-5.271136997	5.89E-06	0.00023527	3.79639154
FAM115C	-1.118893632	4.943872415	-5.270229683	5.91E-06	0.000235542	3.793654911
NOTCH3	3.935938806	1.519540927	5.26856663	5.94E-06	0.000236371	3.788638986
THEMIS2	2.88815763	0.594055914	5.265318969	6.00E-06	0.000238381	3.778844293
ZNF195	0.834636283	3.204386396	5.261974794	6.07E-06	0.000240461	3.768759313
ARHGAP9	2.797815829	-0.584413691	5.261467632	6.08E-06	0.000240461	3.767229938
PWWP2A	0.7079894	4.478932589	5.259714616	6.11E-06	0.000240996	3.761943776
ANPEP	3.570905587	2.44561622	5.259689079	6.11E-06	0.000240996	3.761866774
LHFPL2	1.171419803	6.078200637	5.257227785	6.16E-06	0.000242421	3.7544452
LOC150381	-1.226537707	3.921713378	-5.256736461	6.17E-06	0.000242421	3.752963754
S100A4	3.07816919	5.619654282	5.253104221	6.24E-06	0.000244781	3.742012341
ZNF772	0.837482624	2.97678892	5.242899848	6.44E-06	0.000252289	3.711250726
TRAF3	0.891607691	4.497134072	5.241046137	6.48E-06	0.000252889	3.705663441
YY1AP1	-0.714614063	5.708656299	-5.240948034	6.48E-06	0.000252889	3.705367756
NCAM1	2.308857044	3.123382664	5.240554626	6.49E-06	0.000252889	3.704182019
CRLF3	0.477997619	4.644769426	5.238536073	6.53E-06	0.00025407	3.698098245
ZBTB21	-1.029998377	6.474178189	-5.236365684	6.57E-06	0.000255378	3.691557189
H2AFJ	-0.868909597	5.593897294	-5.234218153	6.62E-06	0.000256603	3.685085371
SLC12A6	0.707032155	4.81575215	5.23378498	6.62E-06	0.000256603	3.683779999
MATN1-AS1	-1.951120547	2.073801816	-5.232722084	6.65E-06	0.000257035	3.680577007
WEE1	-1.623387009	3.765661108	-5.230501582	6.69E-06	0.000258402	3.673885897
DDX46	0.468412032	6.091411594	5.229223469	6.72E-06	0.000259013	3.670034688
ZC3H7B	0.562256505	5.583332739	5.22556523	6.80E-06	0.000261562	3.659012367
TPPP3	3.047400224	4.236371263	5.223161151	6.85E-06	0.000262826	3.6517694
LEPREL4	1.420248989	5.362504735	5.222982354	6.85E-06	0.000262826	3.651230741
LOC100270804	-0.987972938	1.890720835	-5.220455634	6.91E-06	0.000264248	3.643618795
NPAS2	-1.141954799	4.493969122	-5.220218878	6.91E-06	0.000264248	3.642905575
SBDSP1	-1.330241887	4.496576867	-5.216683374	6.99E-06	0.000266731	3.632255479
IGF1R	-0.819850118	6.095022085	-5.216190413	7.00E-06	0.000266731	3.630770594
C5orf4	-1.344678177	6.356697451	-5.215579766	7.01E-06	0.00026681	3.628931246
PPP4R4	-1.207974617	6.43845446	-5.214694726	7.03E-06	0.00026712	3.626265442
SMOC1	1.818163801	7.728828034	5.208904005	7.16E-06	0.000271555	3.608824878
SMOX	-1.355882307	3.778405666	-5.208173258	7.18E-06	0.00027174	3.606624194
COL3A1	2.752998524	12.33316595	5.207438557	7.19E-06	0.00027193	3.604411639
TMTC3	0.943686896	5.519362012	5.204617316	7.26E-06	0.000273589	3.595915869
CENPF	2.558382338	1.813334511	5.204468206	7.26E-06	0.000273589	3.595466862
FZD5	-1.73227697	2.827900558	-5.203527592	7.28E-06	0.00027392	3.592634485
PRKAA2	-0.87292943	3.986580805	-5.20306302	7.29E-06	0.00027392	3.591235593
CFL2	-0.592219157	5.393284075	-5.202040919	7.31E-06	0.000274234	3.588157957
MAP2K5	-0.617749515	3.576289917	-5.201681974	7.32E-06	0.000274234	3.587077163
PJA1	-0.772272316	4.266884237	-5.199228329	7.38E-06	0.000275905	3.579689436
ARID5A	-1.298710576	3.58258248	-5.197549471	7.42E-06	0.000276709	3.574634806
HOXA11	-1.324545728	4.692119469	-5.197285893	7.42E-06	0.000276709	3.573841257
FAM161B	-0.777792689	3.974566595	-5.190858632	7.57E-06	0.00028187	3.554492567
RBM24	-2.800332694	-0.511578705	-5.190081963	7.59E-06	0.000282111	3.5521547
GAS1	1.568145885	7.166831727	5.188983655	7.62E-06	0.000282636	3.548848745
PNRC1	-1.609213507	7.944070461	-5.187640565	7.65E-06	0.000283219	3.544806116
PRKAG2	-1.490641399	4.824944654	-5.187321766	7.66E-06	0.000283219	3.543846571
LOC100506801	-2.728624448	0.249408319	-5.186332249	7.68E-06	0.000283651	3.540868296
LINS	0.957400515	2.653121097	5.184578197	7.72E-06	0.000284764	3.535589102
EML1	1.106088509	5.964644108	5.181683153	7.79E-06	0.000286901	3.526876395
C16orf54	2.651808978	-2.769170361	5.180359119	7.83E-06	0.000287534	3.522891911
ICAM1	-1.209921951	5.903127613	-5.179683165	7.84E-06	0.000287534	3.520857782
ARSB	1.428528434	3.790499874	5.179485521	7.85E-06	0.000287534	3.520263026
TMEM147	0.77742627	3.843685698	5.170972386	8.06E-06	0.000294814	3.494648064
NUF2	3.00164428	-1.995049221	5.169528638	8.09E-06	0.000295688	3.490304603
BCR	-1.214260284	4.865855989	-5.167984018	8.13E-06	0.000296658	3.485657863
ZNF200	1.052104607	1.651431933	5.165844811	8.19E-06	0.000298185	3.479222735
FEM1A	0.772378305	3.69950967	5.162882095	8.26E-06	0.000300416	3.470310972
CDC42EP4	-1.381611842	5.391437724	-5.162469892	8.27E-06	0.000300416	3.469071138
WBP11	-0.749292304	5.848745525	-5.158844646	8.37E-06	0.000303365	3.458167637
FP588	-1.357221539	2.091313685	-5.155199501	8.46E-06	0.000306364	3.447205411
TCF7	-1.07090182	3.601475269	-5.153537498	8.51E-06	0.000307485	3.442207564
MIDN	-1.248607747	5.347539053	-5.149484612	8.62E-06	0.00031092	3.430021023
SLC6A16	-2.081726429	2.424922597	-5.147741479	8.66E-06	0.000312139	3.424780064
UTP11L	0.765542558	3.650744538	5.143935708	8.77E-06	0.000315077	3.413338428
ITGB2	3.486999267	-0.054577998	5.143761414	8.77E-06	0.000315077	3.412814462
AEN	1.06024764	3.089831821	5.143180736	8.79E-06	0.00031517	3.411068835
PART1	2.152171573	5.816783225	5.140957754	8.85E-06	0.000316609	3.404386409
PLBD1	1.075478095	5.030479522	5.140748863	8.85E-06	0.000316609	3.40375849
APBB1	-0.887803548	4.868856749	-5.137857365	8.93E-06	0.000318994	3.395067157
SEZ6L2	2.788771928	-0.55567971	5.133165111	9.07E-06	0.000323205	3.380964626
ARHGEF25	0.761152542	3.152482965	5.131558518	9.11E-06	0.000324214	3.376136469
SPAG4	-1.132788011	3.775341423	-5.130803831	9.13E-06	0.000324214	3.37386855
HLA-DRA	4.378978422	0.630545805	5.130720112	9.14E-06	0.000324214	3.373616969
UBAP1	-0.786333213	5.663013049	-5.128970784	9.19E-06	0.000325357	3.36836025
B3GALT6	1.210220835	3.454817752	5.128630089	9.19E-06	0.000325357	3.367336497
ASNS	-1.26452515	4.1392918	-5.128120599	9.21E-06	0.000325389	3.365805548
ABCB6	-0.602511491	4.595007456	-5.122221195	9.38E-06	0.00033093	3.348080333
C1R	1.301171526	8.232938271	5.119597332	9.46E-06	0.00033315	3.340197733
ALDH2	-1.063902942	5.034211403	-5.11770995	9.51E-06	0.000334617	3.334528049
CDC37L1	-0.767810535	5.187768001	-5.116302313	9.55E-06	0.000335589	3.330299725
SLC2A12	1.723809126	4.17290036	5.115085005	9.59E-06	0.000336366	3.326643264
ARNTL	-1.966190653	4.032490536	-5.110838044	9.72E-06	0.000340341	3.313887603
NAA38	0.479708961	5.459188114	5.108679369	9.78E-06	0.000341906	3.307404698
PRKD2	-1.043261262	4.012244126	-5.108302432	9.80E-06	0.000341906	3.306272729
TBKBP1	-0.967758656	3.425827392	-5.107775587	9.81E-06	0.000341906	3.304690595
LOC283174	1.06237044	3.543805997	5.107472086	9.82E-06	0.000341906	3.303779184
LOC645212	-0.713411946	4.493406911	-5.105779123	9.87E-06	0.00034321	3.298695383
SPARC	1.88433937	11.63683791	5.10108174	1.00E-05	0.000347756	3.28459098
ECE1	-0.881555462	5.119696054	-5.098896185	1.01E-05	0.000349618	3.278029304
NRP2	1.722401112	6.194647482	5.095803334	1.02E-05	0.000352486	3.26874442
FZD8	1.458000304	6.573342861	5.09300071	1.03E-05	0.000355056	3.260331579
LAYN	-1.164656515	4.684762394	-5.090771128	1.03E-05	0.000357008	3.253639404
TINAGL1	-2.170846201	1.756173379	-5.089891535	1.04E-05	0.000357128	3.2509994
MAATS1	-0.770351579	4.204587496	-5.089729657	1.04E-05	0.000357128	3.250513547
ZNF329	0.703654207	2.826257687	5.085550386	1.05E-05	0.000361279	3.237970971
LOC284950	-1.988156686	0.862632301	-5.083473546	1.06E-05	0.000363095	3.231738696
FOS	-2.290729337	9.10701011	-5.08223906	1.06E-05	0.000363661	3.228034389
AIFM1	0.631368166	3.178105542	5.082044306	1.06E-05	0.000363661	3.227450005
APMAP	1.020998822	4.729963739	5.079097875	1.07E-05	0.000366482	3.218609321
THAP3	-0.885353587	2.697648475	-5.078428354	1.08E-05	0.000366718	3.216600558
EDEM3	1.132806391	6.672196055	5.073256327	1.09E-05	0.000372132	3.20108437
IFT88	-0.634535519	5.183473046	-5.072101617	1.10E-05	0.00037247	3.197620566
ZNF442	-1.615136267	2.00242738	-5.07204238	1.10E-05	0.00037247	3.197442874
CIT	2.118931222	1.287160732	5.07041582	1.10E-05	0.000373824	3.192563881
LOC284578	-2.930026961	-1.628443436	-5.068948825	1.11E-05	0.000374575	3.188163732
PLEKHA2	-1.028181444	4.145747646	-5.068851862	1.11E-05	0.000374575	3.187872906
COL4A2-AS1	-2.135714472	-3.233053824	-5.068205084	1.11E-05	0.000374795	3.185933015
RAMP3	2.34397889	2.139012606	5.067277933	1.11E-05	0.000375343	3.183152264
PLIN2	-1.0250705	4.130258849	-5.064604704	1.12E-05	0.00037794	3.17513507
PHF13	-0.66991969	4.295427375	-5.058869688	1.14E-05	0.000383754	3.157937714
PTTG1IP	0.711797859	8.270442981	5.058692342	1.14E-05	0.000383754	3.157405966
FOSB	-3.101396969	6.290663635	-5.058329109	1.14E-05	0.000383754	3.156316867
KCNAB1	-1.011041458	6.239088036	-5.057202624	1.15E-05	0.000384557	3.152939363
C8orf42	-0.973691256	4.325998689	-5.056694208	1.15E-05	0.000384622	3.151415034
TSPAN2	1.921990174	7.02004042	5.055907874	1.15E-05	0.000385021	3.149057505
ITGB5	1.013634013	7.555175942	5.044295991	1.20E-05	0.000398616	3.114250723
TRNAU1AP	-0.808517916	4.000828335	-5.04222866	1.20E-05	0.000400622	3.108055277
CCNA2	1.567696908	1.265418487	5.041469429	1.21E-05	0.000401006	3.105780095
ZFP62	0.517020526	5.017534694	5.038109955	1.22E-05	0.000404648	3.09571348
CEP57	-0.708838988	6.144996092	-5.036519595	1.22E-05	0.000406085	3.090948387
MGLL	-0.928069864	4.684598707	-5.035724346	1.23E-05	0.000406521	3.088565729
NR1D1	-2.418121195	7.51630145	-5.03460384	1.23E-05	0.000407224	3.085208669
P2RY6	2.152631899	2.347426652	5.034271716	1.23E-05	0.000407224	3.084213643
UBE2O	-0.634296594	5.033571673	-5.033766466	1.24E-05	0.000407296	3.082699963
AKR1C2	1.706736794	5.527313058	5.031908867	1.24E-05	0.000409086	3.077135
ANXA2	0.945366117	7.409083296	5.030354565	1.25E-05	0.000410016	3.072478917
PSMD1	0.795538442	6.103200221	5.030285713	1.25E-05	0.000410016	3.072272667
SNW1	-0.460226531	5.785465442	-5.027898623	1.26E-05	0.000412498	3.065122373
TMED2	0.716993727	7.255031646	5.026004992	1.27E-05	0.000414359	3.059450598
ZNF850	1.059003611	2.608988516	5.024227351	1.27E-05	0.00041608	3.054126569
COL5A2	1.950519568	9.892882977	5.021767592	1.28E-05	0.000418695	3.046760136
EIF4A3	-1.006014646	4.61737659	-5.013441995	1.32E-05	0.000428978	3.021831446
ELMOD2	0.935324614	4.996976842	5.012534101	1.32E-05	0.000428978	3.019113445
SKA2	1.008060026	3.373668147	5.012501869	1.32E-05	0.000428978	3.019016954
SYF2	-0.619174893	5.515914919	-5.012141381	1.32E-05	0.000428978	3.01793777
GUSBP5	-1.073528441	1.537397702	-5.011749171	1.32E-05	0.000428978	3.016763637
ADSSL1	-1.592938248	6.173365685	-5.007377943	1.34E-05	0.000434248	3.003678863
TRAM1L1	1.53362687	1.341476817	5.005665792	1.35E-05	0.000435968	2.998554281
HYAL2	1.073358148	3.265207877	5.00287651	1.36E-05	0.000439162	2.990206433
SLC39A1	0.535242869	5.922622089	4.997300711	1.38E-05	0.000446225	2.973521479
MGEA5	-0.894624641	7.861746884	-4.995672344	1.39E-05	0.000447126	2.968649394
PATL1	-1.127085887	5.058166383	-4.995434061	1.39E-05	0.000447126	2.967936474
RAB23	1.152666488	4.088883198	4.995339538	1.39E-05	0.000447126	2.967653672
IKBIP	1.027481112	5.076979343	4.994881555	1.39E-05	0.000447156	2.96628345
SH2B2	-1.903548332	0.101004241	-4.994297507	1.40E-05	0.000447362	2.964536094
FAM83G	-2.477945275	2.727593524	-4.993580176	1.40E-05	0.000447755	2.96239003
TMEM127	0.625378528	5.17431797	4.989693703	1.42E-05	0.00045258	2.95076369
NDNL2	-0.488568308	4.372911497	-4.987751038	1.43E-05	0.000454683	2.944952837
NOV	2.512216483	1.712531459	4.987333351	1.43E-05	0.000454683	2.943703515
ODF3B	1.901392086	1.972367092	4.986759856	1.43E-05	0.000454881	2.941988194
SBSPON	1.725061229	6.082223504	4.984774098	1.44E-05	0.000457081	2.936049077
GPR68	2.515192225	1.572960444	4.982643701	1.45E-05	0.000459497	2.929677836
CENPN	0.963865253	2.280756017	4.979401431	1.46E-05	0.000463524	2.919982333
LOC100132077	2.754621607	-1.986321068	4.97789952	1.47E-05	0.000464576	2.91549149
DENND3	-1.041574797	5.212639828	-4.977810855	1.47E-05	0.000464576	2.915226382
GALNT1	1.17912341	5.830490166	4.97551962	1.48E-05	0.000467268	2.908375887
LDHD	-1.301504623	3.113435123	-4.973426317	1.49E-05	0.000469688	2.902117686
ITGB8	2.472166444	6.976556149	4.972592403	1.49E-05	0.00047025	2.899624725
NR4A3	-1.923705882	2.714971561	-4.972185304	1.50E-05	0.00047025	2.898407743
SUCNR1	2.07594968	-3.138999166	4.970379841	1.50E-05	0.000472266	2.893010708
RPSAP52	2.527049881	-2.318521922	4.969458517	1.51E-05	0.000472991	2.890256752
CALM3	0.835599965	6.09115993	4.967610168	1.52E-05	0.000474846	2.884732077
NPTX2	3.098807194	-0.713901998	4.967345495	1.52E-05	0.000474846	2.883941007
CNNM4	-0.800950997	2.799964995	-4.965698966	1.53E-05	0.000476649	2.879019935
DLG3	-0.609212841	4.203393781	-4.964098561	1.53E-05	0.000478392	2.874237001
KBTBD6	1.101814363	4.095197777	4.961237693	1.55E-05	0.000481534	2.865687789
ANLN	2.76909721	1.092934038	4.961141068	1.55E-05	0.000481534	2.865399059
FAM131A	-0.817838251	3.353012785	-4.960303964	1.55E-05	0.000482153	2.862897699
IPO13	1.060413453	3.375158542	4.959649317	1.55E-05	0.000482501	2.860941595
APP	0.532798117	8.269042242	4.957715769	1.56E-05	0.000484769	2.855164378
CPNE2	1.279719481	3.683513432	4.956097081	1.57E-05	0.000486573	2.850328244
EMC9	-1.499337479	2.318005174	-4.953820847	1.58E-05	0.000489382	2.843528071
ATIC	0.747692855	4.954800351	4.953093919	1.59E-05	0.000489847	2.841356519
TMEM184A	-1.408577796	2.118702208	-4.949467411	1.60E-05	0.000494744	2.830523944
PER1	-1.591320231	7.899041993	-4.948659781	1.61E-05	0.00049534	2.828111713
LOC100129617	-2.586810697	-0.264461223	-4.945917048	1.62E-05	0.000498923	2.819920256
ITGA5	-0.83165782	8.542636101	-4.944192249	1.63E-05	0.000500949	2.814769405
GLTSCR2	-0.58394282	7.289924575	-4.943388101	1.64E-05	0.000501146	2.812368054
TMEM203	0.626392417	3.716009954	4.943231062	1.64E-05	0.000501146	2.811899111
FBXO31	-1.020848966	5.099898582	-4.942424187	1.64E-05	0.000501753	2.809489704
DOCK10	2.726724324	0.667853491	4.941400217	1.65E-05	0.000502699	2.80643214
SLC41A1	-0.868440517	5.878036099	-4.935473195	1.68E-05	0.000511363	2.788736453
ZNF281	0.858596625	3.405470928	4.932824214	1.69E-05	0.000513551	2.780828975
CDC123	0.658871853	4.303377201	4.932747508	1.69E-05	0.000513551	2.780600011
HIST1H1D	-3.334936498	-1.324491031	-4.932570362	1.69E-05	0.000513551	2.780071243
ECT2	2.461992237	1.563836585	4.932439221	1.69E-05	0.000513551	2.779679799
MELK	2.822869422	-1.583175344	4.92990881	1.71E-05	0.000516932	2.77212713
MCM6	-0.592936217	5.065073976	-4.925710598	1.73E-05	0.000523033	2.759598113
C2	1.342925303	4.368956648	4.924354173	1.73E-05	0.000524567	2.755550475
PRH2	1.344677022	2.501781102	4.923490028	1.74E-05	0.000525303	2.75297194
RSG1	-1.497152631	1.47080404	-4.918876169	1.76E-05	0.000532189	2.739206039
IGSF8	-1.01051323	4.266786674	-4.918254427	1.77E-05	0.000532538	2.737351199
LOC100506394	-1.820729719	0.798457416	-4.917542792	1.77E-05	0.000533036	2.735228242
ZCCHC2	-0.734198778	4.467267736	-4.914182635	1.79E-05	0.000537931	2.725204981
NIPAL3	0.849102624	4.179977622	4.913292443	1.80E-05	0.000538734	2.722549785
ENDOD1	0.805708339	5.417870405	4.910601102	1.81E-05	0.000542557	2.714522828
FLJ43663	-0.998544383	6.354228852	-4.9101736	1.81E-05	0.00054259	2.713247878
LSM14B	-0.777926477	4.667077059	-4.908119521	1.82E-05	0.000545364	2.707122244
ZFAND2A	-0.845481077	3.006449306	-4.907173558	1.83E-05	0.000546276	2.704301382
ZFAND5	-1.479412458	8.384179934	-4.906296674	1.83E-05	0.000547072	2.701686607
NRP1	1.589288627	5.175660041	4.903951728	1.85E-05	0.000550368	2.694694678
WNT5A	3.282002516	-0.747804956	4.899626855	1.87E-05	0.000557088	2.68180092
ACTR2	0.735048801	6.700083796	4.897902861	1.88E-05	0.000559368	2.676661795
VIT	-2.162533105	6.122305799	-4.896158526	1.89E-05	0.000561017	2.6714624
STK24	-0.692069666	7.276756622	-4.89614388	1.89E-05	0.000561017	2.671418746
CTHRC1	2.083821092	5.958615504	4.894548071	1.90E-05	0.000563092	2.666662391
WSB1	-0.826272396	8.030905746	-4.892882925	1.91E-05	0.000565296	2.661699704
ADAMTS5	1.997156023	5.060871913	4.890872323	1.92E-05	0.000568118	2.655707889
CARS	-0.719667952	5.372541908	-4.886566267	1.95E-05	0.000575025	2.642877021
NOM1	0.740048571	3.877844358	4.885794891	1.95E-05	0.000575683	2.64057877
ENO4	1.382672848	0.565403156	4.884615445	1.96E-05	0.000577072	2.63706485
TBX4	-1.487082477	5.13620389	-4.883736289	1.97E-05	0.000577927	2.634445692
NPR3	3.223813086	1.300653164	4.878676161	2.00E-05	0.000586322	2.619372541
TNR	3.099635811	-1.543885317	4.874469011	2.02E-05	0.00059327	2.606842643
ZFP36	-2.159332016	6.858949317	-4.873153231	2.03E-05	0.000594955	2.602924383
SH3GL3	-2.179140261	-0.160947252	-4.872225861	2.04E-05	0.000595929	2.600162901
DENR	0.441776974	4.900631326	4.869090696	2.06E-05	0.000600996	2.590827925
GALR2	-2.063374975	-2.812851573	-4.867726218	2.07E-05	0.000601438	2.586765565
VSIG4	4.125319949	-0.993208068	4.867433003	2.07E-05	0.000601438	2.585892628
SLC38A5	1.587005532	2.231536417	4.867281135	2.07E-05	0.000601438	2.585440502
ADAMTS7	2.493166546	0.631613418	4.867264718	2.07E-05	0.000601438	2.585391628
FOXD2	-1.140367024	5.031480671	-4.862313416	2.10E-05	0.000609972	2.570652714
C19orf69	-2.381765529	-2.767235493	-4.859973673	2.12E-05	0.000613651	2.563688894
PLD1	1.010279114	4.161571537	4.858490564	2.13E-05	0.000615719	2.559275044
SLC35G5	2.158814891	-2.978470365	4.855410538	2.15E-05	0.000620853	2.550109532
HSP90AB1	-0.573349802	9.649753478	-4.854368937	2.15E-05	0.000622097	2.547010216
CRY2	-0.901225145	6.221726075	-4.852460673	2.17E-05	0.000625018	2.541332474
TRAK1	1.025353856	3.618295999	4.848950164	2.19E-05	0.00063107	2.530888712
PBK	3.213114129	-1.904676431	4.846985038	2.20E-05	0.000634145	2.525043146
KLHL4	2.835344325	-2.701298069	4.84656774	2.21E-05	0.000634194	2.523801895
MAP1LC3B	-0.815700924	5.815756666	-4.844460615	2.22E-05	0.000637565	2.517534592
LNX1	1.038067778	4.596551733	4.843743725	2.23E-05	0.000638207	2.515402448
ANKRD37	-2.746390651	2.792219226	-4.842344773	2.24E-05	0.000640199	2.511241935
BASP1	2.893197451	1.446575927	4.841110168	2.24E-05	0.000641871	2.507570402
SLC25A33	-1.117373405	1.372821556	-4.840377703	2.25E-05	0.000642551	2.505392251
SHMT1	-0.922262584	3.848240886	-4.839281159	2.26E-05	0.000643956	2.502131558
LOC100498859	-2.537333114	-2.508015885	-4.838049418	2.27E-05	0.000645635	2.498469026
NRK	1.175439679	6.485749925	4.831714069	2.31E-05	0.000657608	2.479634223
BIRC5	3.145305066	-1.475907724	4.831272412	2.31E-05	0.000657717	2.478321384
JPH1	-1.873629707	0.559673735	-4.828347602	2.33E-05	0.000662892	2.469627936
PIEZO2	-1.674160075	6.787152626	-4.824772115	2.36E-05	0.000669276	2.459001987
ELN	1.748711861	4.178798969	4.824359041	2.36E-05	0.000669276	2.457774484
UBTD1	-1.087459975	3.690054085	-4.824084325	2.37E-05	0.000669276	2.456958143
TNFRSF1B	-2.086592689	1.944461112	-4.821490032	2.38E-05	0.000673618	2.449249477
KLF15	-2.145313453	5.378428713	-4.821218553	2.39E-05	0.000673618	2.448442856
WISP1	1.417772164	5.689004418	4.819646694	2.40E-05	0.000676092	2.443772728
ACP6	-0.823302428	3.435997477	-4.815496061	2.43E-05	0.000684	2.43144241
FUCA1	1.171354713	4.648256931	4.811138661	2.46E-05	0.000692285	2.418500298
TOE1	-0.923494969	3.219291477	-4.810828721	2.46E-05	0.000692285	2.417579827
SNORD99	-2.251029324	-1.850188703	-4.810443088	2.47E-05	0.000692289	2.416434576
BTG3	-1.065819901	5.023426763	-4.809048386	2.48E-05	0.000694455	2.41229277
FOXJ2	-0.90395574	5.39916208	-4.803739934	2.52E-05	0.000705096	2.396530789
AOC3	1.573386625	1.767175247	4.801730166	2.53E-05	0.000708647	2.390564323
PCSK9	2.504188808	-1.775639144	4.797509953	2.57E-05	0.000716659	2.378037397
SGK1	1.835701704	4.6352942	4.796982365	2.57E-05	0.000716659	2.37647152
RNF168	-0.731419793	6.420894451	-4.796942941	2.57E-05	0.000716659	2.376354512
BTBD11	1.290777867	4.415669351	4.795917359	2.58E-05	0.000718087	2.3733107
GPR180	0.95975508	5.030059659	4.795108238	2.59E-05	0.000719038	2.370909422
ASH1L-AS1	-2.04886512	1.116545158	-4.79424703	2.59E-05	0.000720107	2.368353662
DYSF	1.312486058	4.591578233	4.790523585	2.62E-05	0.000727576	2.357304942
ZSCAN16	1.510901056	0.940697834	4.789924803	2.63E-05	0.00072807	2.355528329
FLRT2	3.421452623	1.865581549	4.788091668	2.64E-05	0.000731345	2.350089642
XBP1	-0.774172837	7.9228795	-4.785705236	2.66E-05	0.00073589	2.343010074
SNORA80B	-2.778419967	-2.064594304	-4.783551895	2.68E-05	0.000739175	2.33662266
PCK2	-0.894692355	3.851493538	-4.783162055	2.68E-05	0.000739175	2.335466352
EFNA1	-1.849945447	4.668634684	-4.783129949	2.68E-05	0.000739175	2.335371123
ANGPTL2	1.886808323	9.612563486	4.782169075	2.69E-05	0.000740509	2.332521161
SLC46A3	1.221631656	2.051936931	4.78083796	2.70E-05	0.000742693	2.328573273
GPRASP1	-0.860852513	7.210782395	-4.778879555	2.72E-05	0.000746328	2.322765376
DOLK	1.51473041	2.455984621	4.777847798	2.73E-05	0.000747144	2.319705782
ANGPTL1	1.251206588	4.399876482	4.777775389	2.73E-05	0.000747144	2.319491065
LOC730227	-2.742278111	-1.392314106	-4.776136344	2.74E-05	0.000750064	2.314630924
TRAPPC13	0.768381361	3.743321424	4.775333398	2.75E-05	0.000751057	2.312250144
ZNF557	0.841512556	3.85645487	4.774574276	2.76E-05	0.000751841	2.309999386
LOC148696	-1.73645716	5.031505531	-4.774248735	2.76E-05	0.000751841	2.309034196
WHAMMP2	-0.72296061	3.316260039	-4.773767797	2.76E-05	0.000751978	2.307608303
IL6R	-1.828922337	5.530396761	-4.773134	2.77E-05	0.000751978	2.305729258
ZNF215	-1.03990503	3.185568978	-4.773073171	2.77E-05	0.000751978	2.305548919
TRPA1	2.768666337	-1.90457405	4.770747814	2.79E-05	0.000756523	2.298655334
ZC3H12A	-1.408737126	2.946701824	-4.766853427	2.82E-05	0.000764785	2.287112
SGSM1	-1.701730897	2.909655268	-4.765522749	2.83E-05	0.000767052	2.283168225
FADD	0.953532135	3.638978571	4.764881502	2.84E-05	0.000767693	2.281267831
PRADC1	1.115610536	2.004669229	4.764416601	2.84E-05	0.000767919	2.279890089
CHAC1	-1.951402407	1.092969992	-4.763187678	2.85E-05	0.000769956	2.276248303
AQP10	-2.342914699	-2.741425878	-4.762717971	2.86E-05	0.000770195	2.274856429
TXNDC9	0.87560537	4.093614622	4.762065948	2.86E-05	0.000770869	2.272924353
ATG16L1	0.775984461	3.557382851	4.761431135	2.87E-05	0.000771503	2.271043332
RBM7	-0.683186242	4.988047326	-4.761054008	2.87E-05	0.000771525	2.269925891
ZNF271	0.705839994	4.494581088	4.758539472	2.90E-05	0.000776648	2.262475734
TTK	2.515436174	-1.237517745	4.756076906	2.92E-05	0.00078168	2.255180418
FAM157A	-2.555321931	-1.301764007	-4.755198999	2.93E-05	0.000782913	2.252579836
ZNF223	1.000929327	2.02106361	4.753445958	2.94E-05	0.000786266	2.247387217
TBC1D10A	-0.894193094	3.20608164	-4.741118054	3.06E-05	0.000814741	2.210883508
ELAC2	0.770435857	4.681396002	4.741070016	3.06E-05	0.000814741	2.210741305
RGS16	-1.294829182	5.667106472	-4.740800704	3.06E-05	0.000814741	2.2099441
LINC00671	2.263206122	-2.811289378	4.739829774	3.07E-05	0.000816264	2.207070083
DDX27	-0.57047022	5.313442409	-4.737442225	3.09E-05	0.000821366	2.200003349
INSC	2.385777181	3.439833498	4.736231626	3.10E-05	0.00082351	2.1964205
TMEM43	0.602326179	7.062484422	4.735745426	3.11E-05	0.000823821	2.194981616
PPP1R14C	2.488711727	3.060222957	4.734528706	3.12E-05	0.00082599	2.191380948
LOXL1	1.427093299	3.239029572	4.73392336	3.12E-05	0.000826607	2.189589615
SPTBN4	-0.953617824	2.562840739	-4.731605617	3.15E-05	0.000831598	2.182731459
PDLIM7	1.507823524	3.951763943	4.731128844	3.15E-05	0.000831892	2.181320794
HOMER3	0.82674438	2.961674894	4.728961498	3.17E-05	0.00083653	2.174908513
GZF1	-0.84460034	4.86351701	-4.727622505	3.19E-05	0.000838512	2.170947327
TAP1	-0.812652714	3.447003984	-4.727270852	3.19E-05	0.000838512	2.169907065
DPT	1.73143555	6.753036946	4.727110264	3.19E-05	0.000838512	2.169432018
ILF3-AS1	-1.224110161	5.168794264	-4.726622301	3.20E-05	0.000838843	2.167988563
MME	3.371829972	-0.925135029	4.726223382	3.20E-05	0.000838944	2.166808537
OSTM1	0.741971747	4.465849336	4.725515385	3.21E-05	0.000839845	2.164714297
ENAH	0.989038781	6.973372268	4.724487849	3.22E-05	0.000841576	2.161674998
STBD1	-1.207690449	1.690434373	-4.723674142	3.22E-05	0.000842756	2.159268281
CUL4A	0.397099579	6.037306222	4.72255235	3.24E-05	0.000844307	2.155950496
POLQ	2.427322889	-0.206713006	4.722360961	3.24E-05	0.000844307	2.155384468
PIP5KL1	-1.041578256	1.660052299	-4.721933765	3.24E-05	0.000844489	2.154121061
ACVR1	0.706576746	6.132158167	4.718842856	3.27E-05	0.000851624	2.144980696
ZFPM2	-1.038288013	3.018027263	-4.717578561	3.29E-05	0.000854006	2.141242354
LAPTM4A	0.603854096	8.034544521	4.714997283	3.31E-05	0.000859804	2.13361061
EGLN1	-0.863340668	6.9694503	-4.714667334	3.31E-05	0.000859804	2.132635163
CYB561D1	0.769418491	2.805300524	4.712572315	3.34E-05	0.000863301	2.126441904
KCTD7	-0.472493124	4.733982718	-4.712430003	3.34E-05	0.000863301	2.126021227
ASTN2	1.179599747	1.318842377	4.712108308	3.34E-05	0.000863301	2.125070303
USP36	-0.908985755	5.248627083	-4.711928431	3.34E-05	0.000863301	2.124538598
C6orf223	-2.249520485	-0.564604055	-4.711426802	3.35E-05	0.000863694	2.123055835
BLMH	0.851585266	3.795216778	4.708064314	3.38E-05	0.000869892	2.113117635
SH3RF2	-1.351080347	2.05551191	-4.707944479	3.38E-05	0.000869892	2.112763479
CCNB1IP1	-1.267077986	5.0390485	-4.707874876	3.38E-05	0.000869892	2.112557781
SSR1	0.629711662	8.069421864	4.707632753	3.39E-05	0.000869892	2.111842229
PDE3A	1.676213599	1.451836506	4.707338173	3.39E-05	0.000869892	2.110971665
LOC440518	-1.908054836	-0.210904256	-4.706984643	3.39E-05	0.000869897	2.109926904
SLC39A3	1.483827657	2.575617647	4.705764609	3.41E-05	0.000872224	2.106321573
PDGFRL	0.998318944	4.95709792	4.699105614	3.48E-05	0.000888561	2.08664743
AVPR1A	-2.914942172	1.797252295	-4.699028462	3.48E-05	0.000888561	2.086419524
C1QTNF2	2.380382398	1.037407036	4.69775319	3.49E-05	0.000891092	2.082652477
FGF9	2.676123804	-0.89617094	4.696673898	3.50E-05	0.000892459	2.079464527
PVRL4	2.596429127	-0.603486619	4.696554972	3.50E-05	0.000892459	2.079113264
SEC14L2	-0.605996578	4.973208666	-4.694771121	3.52E-05	0.000895673	2.073844647
MAB21L2	-1.211005608	2.87044354	-4.694687862	3.52E-05	0.000895673	2.073598754
SLAIN1	-1.411022325	2.176628564	-4.693007881	3.54E-05	0.000899346	2.068637376
SGCB	0.98268002	5.594713525	4.690976236	3.57E-05	0.000904012	2.062638023
CXXC4	-1.348190717	2.228836529	-4.689130608	3.59E-05	0.00090789	2.057188512
SLC25A20	1.145975157	2.238029633	4.688888526	3.59E-05	0.00090789	2.056473765
PIGS	0.497341511	3.897592084	4.687847559	3.60E-05	0.000909105	2.053400408
COL6A6	2.345639723	0.136469705	4.687759607	3.60E-05	0.000909105	2.053140744
ZNF185	-1.031021307	3.51656436	-4.6839226	3.64E-05	0.00091891	2.041813817
IRF2BPL	-1.045046574	4.835266038	-4.679976328	3.69E-05	0.000929131	2.030166674
PGRMC1	0.751213931	5.940436991	4.678193805	3.71E-05	0.000933242	2.024906461
CYP2W1	-2.321688031	-1.37205425	-4.677219337	3.72E-05	0.000935047	2.022031021
PKD2	0.67681214	7.811869956	4.674312335	3.75E-05	0.000942435	2.013453959
LOC340113	2.644912686	-2.544880555	4.673817142	3.76E-05	0.000942871	2.01199303
RPS16P5	-2.353031743	2.619488105	-4.6726111	3.77E-05	0.00094537	2.008435096
RSPO2	2.596299856	4.75758644	4.671941551	3.78E-05	0.000946315	2.006459962
EGR3	-2.121972779	3.307946232	-4.671024736	3.79E-05	0.000947983	2.003755517
MAP1A	1.20741361	5.591242754	4.666679132	3.84E-05	0.000959706	1.990938512
KIAA1522	-1.280589807	2.379321372	-4.665407637	3.86E-05	0.000962446	1.987188895
BCKDHA	-1.207013984	4.16014951	-4.663691158	3.88E-05	0.000966515	1.982127422
PROZ	2.227686531	-2.434499189	4.661705453	3.90E-05	0.000971375	1.976272641
PSMD14	0.915893207	4.278000648	4.661257136	3.91E-05	0.000971375	1.97495088
RAB31	1.702180691	4.312554204	4.661031413	3.91E-05	0.000971375	1.974285397
APOF	-2.251629751	-2.551266425	-4.660090961	3.92E-05	0.000973164	1.971512822
GDNF	2.376617939	-2.296093913	4.65903512	3.93E-05	0.000975302	1.968400229
TAS1R1	-2.108308212	0.880703701	-4.656603827	3.96E-05	0.000981581	1.961233495
ATMIN	0.699742462	5.148699943	4.655404867	3.98E-05	0.000984172	1.957699656
ADCY2	-0.942811692	6.34857884	-4.653232192	4.00E-05	0.000987464	1.951296443
ZNF85	0.921202908	2.390270272	4.652748925	4.01E-05	0.000987464	1.949872283
PRDM16	-1.766505347	2.433524337	-4.652454651	4.01E-05	0.000987464	1.949005091
ZNF703	-1.110342279	3.185085304	-4.652444782	4.01E-05	0.000987464	1.948976007
ID2	-0.815967277	7.35790726	-4.652427906	4.01E-05	0.000987464	1.948926275
SPRED2	-0.560031448	4.880339851	-4.652282566	4.02E-05	0.000987464	1.94849798
FUBP1	-0.368125364	7.150577676	-4.649975157	4.04E-05	0.000992622	1.941698843
RPS6KA5	-1.238173215	3.049603452	-4.649909382	4.04E-05	0.000992622	1.94150504
SRPRB	0.621698415	5.611076182	4.64934029	4.05E-05	0.000993328	1.939828257
EIF4E2	1.118245558	4.37684297	4.644428452	4.11E-05	0.00100737	1.925358052
COL6A2	0.845020702	10.29978246	4.643245041	4.13E-05	0.001009991	1.921872312
PCNA	1.048258084	4.152652412	4.641135563	4.15E-05	0.001015499	1.915659387
C5orf15	0.82398335	6.78168098	4.640589534	4.16E-05	0.001016154	1.914051315
LRCH2	-1.123057539	1.918561216	-4.639643484	4.17E-05	0.001018059	1.911265279
DPY19L2	-1.212027562	3.288774345	-4.636730195	4.21E-05	0.001025928	1.902686792
OARD1	-0.599199818	4.022183089	-4.636462745	4.21E-05	0.001025928	1.901899326
EID1	0.598298857	8.097162903	4.635631736	4.23E-05	0.001026407	1.899452614
TTC25	-0.946378804	2.954885993	-4.635431867	4.23E-05	0.001026407	1.898864166
SCRG1	1.501016539	9.548818615	4.635307784	4.23E-05	0.001026407	1.898498845
LOC100507632	2.893281756	-1.757113337	4.633770986	4.25E-05	0.001030201	1.893974476
MYO1B	0.929077886	6.226595904	4.631528256	4.28E-05	0.001036251	1.887372506
BPGM	1.013315015	4.486597022	4.628766889	4.32E-05	0.001043995	1.87924492
PIK3IP1	-0.830502562	4.861874194	-4.628079803	4.32E-05	0.00104513	1.877222796
LTB4R	-0.882149639	3.04269742	-4.626861647	4.34E-05	0.001047972	1.873637901
ARPC1A	0.847036828	4.740428168	4.62545126	4.36E-05	0.001051442	1.869487588
BUB1	2.581998213	-0.732478933	4.624570415	4.37E-05	0.001053213	1.866895707
IL11	3.820039227	-1.004209361	4.621836461	4.41E-05	0.001060998	1.858851867
BEAN1	-1.274183771	1.284081842	-4.618183279	4.46E-05	0.001071855	1.848105365
IDI2-AS1	-1.851212779	1.359470348	-4.613199696	4.53E-05	0.001087246	1.833448747
ZNF160	-0.823041844	5.801756093	-4.612251529	4.54E-05	0.001089305	1.830660664
FBXO32	-1.046686663	4.443440789	-4.611509684	4.55E-05	0.001090199	1.828479374
NUMBL	-0.811631815	3.866057662	-4.611323672	4.55E-05	0.001090199	1.827932447
ZNF821	-1.133164303	2.460321411	-4.608527082	4.59E-05	0.001098469	1.819710365
MSL3	0.591460603	3.598698249	4.604495168	4.65E-05	0.001110998	1.807858643
HLA-L	-1.620784133	3.176402521	-4.601193355	4.70E-05	0.001120837	1.798155029
ZNF672	-0.968337783	3.985753084	-4.600958326	4.70E-05	0.001120837	1.797464376
C6orf123	-2.718358235	-1.026271594	-4.599109378	4.73E-05	0.001126067	1.792031411
ST6GALNAC6	-0.414090573	6.119892507	-4.595988158	4.77E-05	0.001133794	1.78286127
DAB2	0.741744438	7.581633665	4.595879931	4.77E-05	0.001133794	1.782543331
TSPAN12	1.023897769	2.394125725	4.595872518	4.77E-05	0.001133794	1.782521552
FLYWCH1	-0.774077717	4.965418752	-4.595457173	4.78E-05	0.001133794	1.781301399
TTLL1	0.946691742	1.672363911	4.595238556	4.78E-05	0.001133794	1.780659183
PROS1	1.106802391	5.485085459	4.59373294	4.80E-05	0.001137894	1.776236452
BUB1B	2.99438756	-2.108269263	4.593290801	4.81E-05	0.001138298	1.774937745
SERTAD1	-1.294423145	4.236856853	-4.592943325	4.82E-05	0.001138374	1.773917115
TENM3	1.742416733	2.723353352	4.591981201	4.83E-05	0.001140594	1.77109121
FAM213B	1.686903307	1.303819222	4.590760653	4.85E-05	0.001143658	1.767506497
BRE-AS1	-2.696276799	0.248045599	-4.590454566	4.85E-05	0.001143658	1.766607566
PRKAB2	-0.785658729	5.35118157	-4.586526468	4.91E-05	0.00115634	1.755072749
KCNQ5	1.054195211	5.981427175	4.586008202	4.92E-05	0.001157027	1.753551059
BAALC	1.854427219	4.691789864	4.58504654	4.93E-05	0.001159286	1.750727627
OLFML3	2.06077477	3.250635696	4.584161279	4.95E-05	0.00116128	1.748128643
SERPINH1	1.037422736	6.522608533	4.582362349	4.97E-05	0.001166535	1.742847683
ENPP6	2.214735622	-0.43230102	4.581757717	4.98E-05	0.00116754	1.74107284
GINS3	1.414664493	2.981142257	4.581366127	4.99E-05	0.001167786	1.739923393
FGL2	-1.540936818	3.348301255	-4.580670151	5.00E-05	0.001169121	1.737880541
EGR1	-1.819027856	8.464842427	-4.579106031	5.02E-05	0.001172872	1.733289777
ARIH2OS	-1.58445818	0.685093257	-4.578978946	5.03E-05	0.001172872	1.732916797
PCSK7	0.588663505	4.106845588	4.57769701	5.05E-05	0.001176322	1.729154592
NCOA7	-0.812062529	5.176836255	-4.57689239	5.06E-05	0.001178063	1.726793349
ALAD	0.808033628	4.26619809	4.576343354	5.07E-05	0.001178387	1.725182208
KIAA1841	0.527261345	4.551523136	4.576160791	5.07E-05	0.001178387	1.724646489
IRF4	-2.751232097	0.482233421	-4.575535441	5.08E-05	0.001179487	1.722811486
SNORD70	-2.551981314	-1.933717992	-4.574593254	5.09E-05	0.001181733	1.720046894
SSX2IP	1.638002798	3.011410772	4.572360609	5.13E-05	0.001188667	1.713496401
STS	0.8361145	3.194913589	4.570356334	5.16E-05	0.001194807	1.707616661
MYOC	-3.074639821	3.837555647	-4.569919946	5.17E-05	0.001195235	1.706336563
FBXO21	-0.605662222	5.342323751	-4.567579088	5.20E-05	0.001202648	1.699470461
NMNAT3	-1.155865277	1.940199721	-4.566432633	5.22E-05	0.001205696	1.696108071
ALDH1L1-AS2	-2.22391599	0.092357836	-4.564601262	5.25E-05	0.001211286	1.690737385
SDAD1	0.502624328	5.197359725	4.563103057	5.28E-05	0.001215664	1.686344172
RRM2	2.787339177	-0.411879696	4.56241757	5.29E-05	0.001217031	1.684334232
DHDH	-2.129793093	-1.472315186	-4.558682309	5.35E-05	0.001229812	1.67338337
C9orf173	-1.879816718	0.013762046	-4.557308746	5.37E-05	0.001233789	1.669357026
C22orf26	-2.568212843	2.831209116	-4.556040028	5.39E-05	0.001237382	1.665638307
FUT5	-2.400139322	-2.961720811	-4.553822368	5.43E-05	0.001244591	1.659138823
MED26	-0.838866495	3.260244696	-4.551988326	5.46E-05	0.001250376	1.653764281
MIR614	-2.737414182	-0.737085937	-4.550067673	5.49E-05	0.001256521	1.648136557
CCDC64B	2.355684276	-1.826853618	4.549622921	5.50E-05	0.001256609	1.646833477
EFNA3	-1.845054719	0.435317675	-4.549413503	5.50E-05	0.001256609	1.646219913
TFDP1	1.044689375	4.160028973	4.548444165	5.52E-05	0.001258451	1.64338
LDHC	-2.421960949	-0.271456764	-4.548303896	5.52E-05	0.001258451	1.642969061
LRRC8E	1.389152831	1.397540963	4.54491796	5.58E-05	0.001270313	1.633050497
CCDC43	0.72816053	4.16080294	4.544362702	5.59E-05	0.001270824	1.631424147
GARS	-0.620498471	6.74097529	-4.544157854	5.59E-05	0.001270824	1.630824161
WDR33	-0.441583028	6.689038096	-4.542995971	5.61E-05	0.001273039	1.62742122
WWTR1	0.738228936	8.031545368	4.542960338	5.61E-05	0.001273039	1.627316864
LRRC17	1.315737499	2.381064039	4.541544279	5.64E-05	0.001277334	1.623169819
RGS4	2.522881547	-1.874256161	4.5408281	5.65E-05	0.001278908	1.621072561
LOC100216545	-0.938893504	4.762765106	-4.539428558	5.67E-05	0.00128316	1.616974409
DSEL	1.430029449	6.068720967	4.538545683	5.69E-05	0.001285398	1.614389341
ZNF12	-0.832038823	5.640901575	-4.537260745	5.71E-05	0.001288505	1.610627273
TOB2	-0.807086476	5.596315888	-4.537130928	5.71E-05	0.001288505	1.61024721
MYBL2	2.552797147	-2.489139111	4.535969157	5.73E-05	0.001291855	1.606846028
CHDH	-0.903443213	4.43774967	-4.535184577	5.75E-05	0.001293723	1.60454924
SYNDIG1	2.694147514	1.107531054	4.534653975	5.76E-05	0.001294591	1.602996009
LOC284648	-1.545248489	1.666646678	-4.533420939	5.78E-05	0.001297137	1.59938674
PIGK	0.919060418	5.489112114	4.533389524	5.78E-05	0.001297137	1.599294787
CASC5	2.784739639	0.399224503	4.53073727	5.82E-05	0.001306444	1.591532188
ZNF639	-0.443511339	5.349268098	-4.530278918	5.83E-05	0.001307036	1.590190813
MUT	-0.673917013	5.542988101	-4.529875971	5.84E-05	0.001307409	1.589011613
CRYL1	-1.028207577	3.763669095	-4.529449725	5.85E-05	0.001307876	1.587764259
WHAMM	-0.681343885	4.625436229	-4.528385058	5.87E-05	0.001310896	1.584648793
TMEM132B	2.340682088	-1.116499235	4.527229275	5.89E-05	0.00131429	1.581266925
NRARP	-2.141555409	-1.449818867	-4.526477113	5.90E-05	0.001314948	1.579066196
MLEC	0.524006779	6.935322125	4.526448653	5.90E-05	0.001314948	1.578982925
GYLTL1B	-1.486550704	-0.059781709	-4.525516529	5.92E-05	0.001317455	1.576255796
ANKH	1.004521725	9.406441011	4.522890179	5.97E-05	0.00132681	1.568572667
CLUHP3	-2.013511864	1.21874678	-4.522428752	5.97E-05	0.001327434	1.567222936
PARP1	0.553512961	5.024199842	4.521447542	5.99E-05	0.001330167	1.564352899
GAP43	2.942465378	-0.398107444	4.519411463	6.03E-05	0.001337204	1.558397918
GPR146	-1.557069667	1.944190462	-4.516800374	6.08E-05	0.001346637	1.550762274
PHF7	-0.782084283	2.853459329	-4.514901469	6.11E-05	0.001353195	1.545210044
ALDH1A2	1.347251991	5.929468475	4.511841478	6.17E-05	0.001364608	1.536264265
ZHX2	-0.927236491	5.848738272	-4.510676711	6.19E-05	0.001367987	1.53285955
SNX25	-1.048413519	4.532772774	-4.510419433	6.20E-05	0.001367987	1.532107538
RAD51D	0.586739725	2.600760886	4.507448836	6.25E-05	0.00137915	1.523425469
C20orf203	-1.262580963	0.933370841	-4.506263989	6.28E-05	0.001382854	1.519962997
IL31RA	2.047643484	0.435525254	4.5054123	6.29E-05	0.001384974	1.517474269
NQO1	0.940595709	2.997403301	4.505152431	6.30E-05	0.001384974	1.516714932
PITX1	-1.602188816	5.166926288	-4.504393921	6.31E-05	0.001386894	1.514498627
METAP1	0.705124583	3.836027486	4.501125125	6.38E-05	0.001397814	1.50494867
RAET1E	1.408766378	-0.009897407	4.501023705	6.38E-05	0.001397814	1.504652398
NEFH	1.922169901	1.051396705	4.500910019	6.38E-05	0.001397814	1.504320296
CSDA	-0.775844744	7.882179763	-4.498941473	6.42E-05	0.001404927	1.498570098
HRCT1	1.917536578	2.762277083	4.498303219	6.43E-05	0.001406364	1.496705886
MLLT4-AS1	-2.52669354	1.304992752	-4.496042574	6.47E-05	0.001414781	1.490103587
PTGES	1.723905879	4.745662904	4.493988383	6.52E-05	0.001421161	1.484105057
GMPR	-1.260156888	1.021304723	-4.493961394	6.52E-05	0.001421161	1.48402625
SLC7A1	-0.628091411	5.496176438	-4.490350077	6.59E-05	0.001435563	1.473482575
CAMLG	-0.491018375	5.452008369	-4.489737757	6.60E-05	0.001436923	1.471695069
PHKA1	-0.672413024	4.520442758	-4.489230468	6.61E-05	0.001437825	1.470214226
MRAS	0.588706852	4.95423195	4.48536973	6.69E-05	0.001453499	1.458945776
PCYOX1L	1.21619035	2.492890558	4.483069503	6.74E-05	0.001461303	1.452233337
THSD4	-1.188591164	4.24871297	-4.482626733	6.74E-05	0.001461303	1.450941376
LOC649133	-2.312757019	-2.309246339	-4.482595775	6.75E-05	0.001461303	1.450851044
FLJ26850	-2.070204088	-1.245153605	-4.482227682	6.75E-05	0.001461303	1.449777012
IGSF22	-0.94358807	0.325655582	-4.482109998	6.76E-05	0.001461303	1.449433634
MLL	-0.823289696	8.097565831	-4.481335922	6.77E-05	0.001463416	1.447175112
NFKB2	-1.163278657	4.015830658	-4.478122066	6.84E-05	0.00147646	1.437799223
SYT11	1.557791429	2.734846765	4.476104785	6.88E-05	0.001484204	1.431915118
ZFP3	1.190642219	2.621992592	4.475025143	6.90E-05	0.001487736	1.428766277
TMEM107	-1.193452262	3.785977904	-4.474380633	6.92E-05	0.001488221	1.426886629
CYB5B	0.385008495	4.912271905	4.47428795	6.92E-05	0.001488221	1.426616334
BCL6	-1.399394683	8.316583492	-4.473851353	6.93E-05	0.001488221	1.425343092
OPRK1	-3.434697406	-1.533022414	-4.473725533	6.93E-05	0.001488221	1.424976174
ORAI3	-1.175483534	4.791749499	-4.472708677	6.95E-05	0.001491484	1.422010893
BAG3	-1.134601502	6.023947599	-4.471732242	6.97E-05	0.001493493	1.419163669
ALPL	3.812506114	-0.373079792	4.471672113	6.97E-05	0.001493493	1.418988341
LOC100134229	-1.39149299	3.05510222	-4.468703306	7.04E-05	0.001505256	1.410332607
CHFR	0.801364245	3.816368806	4.468501181	7.04E-05	0.001505256	1.409743361
ABHD6	1.02169127	2.283134863	4.465775106	7.10E-05	0.001516426	1.401796881
PITPNM1	-0.652332756	4.13113969	-4.465159954	7.11E-05	0.0015179	1.400003912
SREBF1	-1.028538184	5.440433531	-4.459920482	7.23E-05	0.001540901	1.384735425
TRIM52	-0.884321778	4.445661096	-4.458360102	7.26E-05	0.001546399	1.380189278
FGD5-AS1	0.674880217	7.165589195	4.458158513	7.27E-05	0.001546399	1.379601985
MGAT2	0.834758891	4.45660443	4.45764796	7.28E-05	0.001547413	1.378114613
TM9SF1	0.611891248	5.499333527	4.456160919	7.31E-05	0.001553035	1.373782768
MEGF8	0.549057052	5.269843471	4.454217038	7.35E-05	0.001559647	1.368120744
STARD7	0.550065324	5.599872979	4.454174879	7.35E-05	0.001559647	1.367997954
C17orf100	-2.284068982	-0.657337538	-4.452222353	7.40E-05	0.001567532	1.362311489
PRPF8	-0.433934343	8.319468431	-4.451736542	7.41E-05	0.001568448	1.360896742
PPP1R3C	-1.757810503	9.707106726	-4.448668557	7.48E-05	0.00158071	1.3519634
HOXA3	-0.945795632	3.101447734	-4.448586264	7.48E-05	0.00158071	1.351723804
RIPK3	1.260163142	1.269394009	4.448128856	7.49E-05	0.00158071	1.350392087
ASTL	-2.839431328	-2.638607632	-4.448002338	7.49E-05	0.00158071	1.350023741
WDR45B	-0.563477813	6.149146114	-4.44735301	7.51E-05	0.001582425	1.348133345
STON1-GTF2A1L	-2.191436901	-1.273810544	-4.445745867	7.55E-05	0.001588762	1.343454789
FAM71A	-2.638719375	-2.037706756	-4.444571376	7.57E-05	0.001592288	1.340036041
CCT3	0.70023772	5.563086363	4.444432668	7.58E-05	0.001592288	1.339632302
TBXA2R	2.018702786	0.009171538	4.443340388	7.60E-05	0.00159381	1.336453122
CD70	2.614367959	-2.921543753	4.443275253	7.60E-05	0.00159381	1.336263547
PIGW	0.690630932	2.581279796	4.443008928	7.61E-05	0.00159381	1.335488423
RNF113A	-1.019569458	3.769411116	-4.442953466	7.61E-05	0.00159381	1.335327005
LRRC66	1.410348072	1.131058283	4.441457577	7.64E-05	0.001598974	1.330973563
C9	2.224051638	-1.283142747	4.441308116	7.65E-05	0.001598974	1.330538615
MIR5087	-3.061001166	-1.750574611	-4.440928267	7.66E-05	0.00159941	1.329433231
GTF3A	0.94862335	5.152213264	4.437521758	7.74E-05	0.001614629	1.319521315
VWA2	-1.872419845	0.377945328	-4.434746884	7.80E-05	0.001626865	1.311448917
SNORD116-24	2.061611855	-2.71923731	4.433442674	7.83E-05	0.001631762	1.307655344
ADAMTS2	2.114066278	5.099898442	4.433175165	7.84E-05	0.001631762	1.306877279
LOC100506844	-0.974497804	2.515423906	-4.432890114	7.85E-05	0.001631762	1.306048206
CLK3	-1.034713691	5.387803025	-4.431885418	7.87E-05	0.001635314	1.303126164
CACNA1A	2.516600045	1.133286443	4.43085623	7.89E-05	0.001638998	1.300133093
TTC28-AS1	-0.687408719	4.251550336	-4.430196196	7.91E-05	0.00164085	1.298213699
RELA	-1.150336109	6.137534487	-4.429898781	7.92E-05	0.001640897	1.297348838
GRM6	1.647870963	0.465157021	4.426477523	8.00E-05	0.001656585	1.28740129
SLC35B3	0.623971057	4.391226333	4.425216401	8.03E-05	0.00166149	1.283735061
EPB41L2	0.588077222	8.898904995	4.421812461	8.11E-05	0.001677285	1.273840955
EFNB3	2.6328247	-0.658392043	4.420995781	8.13E-05	0.001679984	1.271467477
RAP2C	0.636696842	5.175757648	4.420391498	8.15E-05	0.001681604	1.269711362
GPRC5B	-1.323559763	4.97126573	-4.419070486	8.18E-05	0.001686892	1.265872598
PPP1R13B	-0.917225815	5.090408256	-4.41820939	8.20E-05	0.00168946	1.263370502
LCTL	2.488028103	-0.635853055	4.417996884	8.21E-05	0.00168946	1.262753042
PELI2	-0.802381622	2.653622931	-4.415890791	8.26E-05	0.001698818	1.256634039
GKAP1	-0.920502113	2.627176215	-4.415459376	8.27E-05	0.00169957	1.25538072
GTF3C6	1.120872675	3.884371446	4.413204668	8.33E-05	0.001709756	1.24883109
UFSP2	-0.522326617	5.529005986	-4.412291851	8.35E-05	0.001713015	1.24617976
NR3C2	-1.064511959	4.683338017	-4.408426939	8.45E-05	0.001729434	1.23495571
PI4K2A	-0.853221736	4.857395438	-4.408412279	8.45E-05	0.001729434	1.234913143
LGR4	0.761972554	5.939337881	4.407782242	8.47E-05	0.001729434	1.23308374
FLAD1	0.831794589	2.794491317	4.407519697	8.47E-05	0.001729434	1.232321426
STAB1	1.56386194	3.735129286	4.406969973	8.49E-05	0.001729434	1.230725315
SULT1C4	-2.228668586	2.46430441	-4.406964872	8.49E-05	0.001729434	1.230710506
BABAM1	0.458770967	4.20015402	4.406896849	8.49E-05	0.001729434	1.230513006
SYS1	-0.952650841	4.048931327	-4.40685655	8.49E-05	0.001729434	1.230396004
SLC25A27	-0.795037362	5.638141907	-4.406591074	8.50E-05	0.001729434	1.229625226
EMP2	0.382321565	7.756640712	4.405643491	8.52E-05	0.001732403	1.226874156
GLB1L3	1.620918826	2.491090998	4.405391348	8.53E-05	0.001732403	1.22614215
TMED3	1.000443181	5.602307032	4.405177722	8.53E-05	0.001732403	1.225521974
ZNF292	-1.106456316	8.098160929	-4.404190777	8.56E-05	0.00173611	1.222656904
LOC440028	-1.713080358	0.338699626	-4.402595692	8.60E-05	0.001743037	1.218026827
AVIL	1.365475853	2.698045153	4.401038651	8.64E-05	0.001749791	1.213507671
MICAL2	1.337108822	3.954559386	4.400365372	8.66E-05	0.001750628	1.211553693
SOWAHA	-2.625969895	-1.074637923	-4.400318175	8.66E-05	0.001750628	1.211416723
15-Sep	0.585921365	5.889879543	4.399770017	8.68E-05	0.001752046	1.20982594
DENND1A	-0.594328975	4.079793424	-4.398648196	8.71E-05	0.00175652	1.206570546
LOC374443	-0.962617169	4.194702412	-4.397313384	8.74E-05	0.001762143	1.202697403
KIF18B	2.735888945	-2.084618269	4.390292598	8.93E-05	0.001798515	1.18233146
KIF20A	2.444767744	0.226062202	4.389555983	8.95E-05	0.001801005	1.180195253
PLEKHS1	2.861256453	-1.758964134	4.386657386	9.03E-05	0.001814889	1.171790287
VIPR1	-2.463199132	0.243531627	-4.386461724	9.03E-05	0.001814889	1.171222992
FBLN5	1.670221006	2.989019133	4.385919442	9.05E-05	0.001816334	1.169650763
ARRDC2	-1.038535243	4.775820009	-4.382850581	9.13E-05	0.001831749	1.160754383
LOC284023	-1.745061079	1.835847764	-4.382172594	9.15E-05	0.001833963	1.158789212
RRN3	-0.634237257	5.328638494	-4.38124814	9.18E-05	0.001837553	1.156109793
ASL	-0.729472813	4.647160885	-4.379291011	9.23E-05	0.001846918	1.150437857
LOC100133985	-1.897761374	-2.35969445	-4.376878786	9.30E-05	0.001858325	1.143448078
EPN2-AS1	-2.066796343	1.670451842	-4.376701135	9.30E-05	0.001858325	1.142933356
ADAM12	1.72644155	4.602052168	4.3758032	9.33E-05	0.001860638	1.140331787
FIBIN	1.284175457	8.499652261	4.37567402	9.33E-05	0.001860638	1.139957531
ZNF599	0.743023962	1.850571879	4.375456857	9.34E-05	0.001860638	1.139328381
CDK1	2.768463926	-0.854708492	4.374122025	9.38E-05	0.001866007	1.135461398
PTPRJ	0.713332854	2.867205773	4.373950599	9.38E-05	0.001866007	1.134964808
RAB10	0.555154756	5.80271303	4.37259367	9.42E-05	0.001872119	1.131034228
S1PR3	1.422530747	2.628826595	4.366080522	9.61E-05	0.001907796	1.112172995
PSMA4	0.960033873	5.052018733	4.365746841	9.62E-05	0.001908125	1.11120693
TACR2	-1.699223605	1.223294429	-4.362581241	9.71E-05	0.001924287	1.102043107
MKKS	0.558968431	4.194704363	4.362407126	9.72E-05	0.001924287	1.101539135
PGF	-1.435537015	3.017075913	-4.359677156	9.80E-05	0.001938628	1.093638126
KLHL42	0.615166001	5.709061669	4.356574382	9.89E-05	0.001955278	1.084660018
OXNAD1	-1.209315958	4.772135734	-4.355607606	9.92E-05	0.00195937	1.081862986
MYO6	0.833844784	5.614106118	4.354502058	9.95E-05	0.001964296	1.078664701
POLE	-0.684882268	4.574490833	-4.353465371	9.98E-05	0.001968256	1.075665855
VWA5B2	2.28316213	-1.377997683	4.353286093	9.99E-05	0.001968256	1.075147273
CIRBP-AS1	-1.419066305	1.31864969	-4.352168634	0.000100212	0.001973278	1.071915069
TRIM31	-1.872492269	-2.879709332	-4.351693568	0.000100356	0.001974475	1.070541036
TRIB1	-1.632007309	3.831769518	-4.345586325	0.000102226	0.002009606	1.052881244
ANK3	1.717514269	7.390416015	4.343507683	0.000102871	0.002020597	1.04687238
ZNF791	-1.029431522	5.184654778	-4.342186391	0.000103282	0.002027004	1.043053305
1-Dec	2.494880513	-1.887744359	4.33998278	0.000103973	0.00203886	1.036684776
NYAP1	-1.379776061	2.129636082	-4.338519018	0.000104434	0.002046206	1.032455004
CAPN2	0.809703507	7.412807605	4.338147964	0.000104551	0.00204681	1.031382856
NLN	0.999548089	3.732164127	4.336844375	0.000104963	0.002053193	1.027616406
PPM1J	-1.730295304	1.554019806	-4.335171207	0.000105495	0.002061898	1.022782658
DOCK6	-0.828338455	3.753113361	-4.33385436	0.000105916	0.002067513	1.018978724
DNAL1	0.843112253	4.536374711	4.333725715	0.000105957	0.002067513	1.018607133
CLEC11A	1.693244265	3.990006605	4.333103083	0.000106156	0.002069702	1.016808699
CCDC164	1.979454051	0.543236383	4.332189205	0.00010645	0.002073718	1.014169169
ADTRP	2.010240403	1.535412405	4.33180303	0.000106574	0.002074434	1.013053842
SLC18A2	0.677617478	3.72328933	4.330894146	0.000106867	0.00207843	1.010428984
FNBP4	-0.702540441	6.941683371	-4.329014527	0.000107476	0.00208855	1.005001194
MTCH2	0.638609611	4.470324908	4.328289109	0.000107711	0.002091416	1.0029066
AK8	-1.565468817	-0.298065742	-4.327670866	0.000107913	0.00209361	1.001121551
TULP3	-0.999449196	5.560080897	-4.327259784	0.000108047	0.002094496	0.999934683
NR4A2	-1.651946387	5.475962814	-4.326414268	0.000108323	0.002097208	0.997493637
MTERFD3	-0.673484093	4.430266156	-4.326290279	0.000108363	0.002097208	0.997135687
NT5DC2	1.06051508	3.897310359	4.325975236	0.000108467	0.002097492	0.996226188
HTRA3	1.614246349	4.35697248	4.320760843	0.000110188	0.002129037	0.981175804
RAI14	1.038364376	5.290140494	4.315864634	0.000111828	0.002157517	0.967049052
PTGER3	2.505959947	1.97509508	4.315612129	0.000111913	0.002157517	0.966320652
SLC16A10	1.576702651	4.053337615	4.31554909	0.000111935	0.002157517	0.966138809
DNM1L	0.450138897	6.170906868	4.314010695	0.000112455	0.002163134	0.961701323
LINGO4	-2.115144086	0.326444614	-4.313930714	0.000112483	0.002163134	0.961470633
CALM2	0.585197028	7.45317345	4.313880236	0.0001125	0.002163134	0.961325037
FLJ35282	-1.252075791	2.934694046	-4.31348021	0.000112636	0.002163992	0.960171262
SAMD9L	0.950505094	5.037998931	4.31311664	0.000112759	0.002164613	0.959122663
KIAA0355	-1.09537426	5.748562123	-4.312219424	0.000113065	0.002167119	0.956535057
AATK	-1.35066766	0.863325443	-4.312162597	0.000113084	0.002167119	0.956371172
ITM2B	0.575932915	9.486578916	4.311929022	0.000113164	0.002167119	0.955697563
LOC731223	-2.295597617	-2.849431886	-4.307055532	0.00011484	0.00219744	0.941645542
PRKCQ	-0.831651485	4.027325118	-4.304828708	0.000115614	0.002207426	0.935226506
TOR1B	0.668331883	3.634345551	4.304806361	0.000115622	0.002207426	0.935162095
DKK3	1.860710506	6.462483965	4.304750379	0.000115641	0.002207426	0.935000733
C11orf71	-0.946742342	3.987833393	-4.303957598	0.000115918	0.00221093	0.932715736
POLDIP3	-0.419747674	6.196012688	-4.303243455	0.000116168	0.002213916	0.930657509
GPR128	2.163099974	-2.244523658	4.301974268	0.000116613	0.00222062	0.926999867
MDM1	0.702032887	3.883383035	4.299830261	0.00011737	0.002233228	0.920821885
DPH3	-0.821177724	5.195995117	-4.299355939	0.000117538	0.002233375	0.919455257
SLU7	-0.400614531	5.926526497	-4.299276507	0.000117566	0.002233375	0.919226399
CEP55	2.778292426	-2.217617955	4.298248871	0.000117931	0.002238511	0.916265729
SNORD63	-2.261454701	-0.768549475	-4.297878226	0.000118063	0.002239221	0.915197938
FAT3	2.13737126	2.605486302	4.29657793	0.000118526	0.002246218	0.911452152
TXNRD3NB	2.133462271	-2.161280069	4.295846565	0.000118788	0.002249378	0.909345458
PQLC3	0.622808115	3.581208083	4.29394415	0.000119471	0.002260507	0.903866102
PDLIM4	-1.240374595	5.533990013	-4.290349742	0.000120772	0.002282384	0.893515591
ZNF815P	1.409571205	0.709868356	4.290218932	0.00012082	0.002282384	0.893138959
PDXP	-1.910736821	1.77894872	-4.288382895	0.00012149	0.00229152	0.887853018
LOC100507472	1.868899793	-3.432569716	4.288364609	0.000121497	0.00229152	0.887800378
C9orf72	-1.281368649	3.926626859	-4.286483464	0.000122187	0.002302712	0.88238534
TYROBP	3.385474615	-0.817343667	4.284425932	0.000122947	0.002315189	0.87646344
ASAH1	0.687177676	5.95170552	4.282672292	0.000123598	0.002325603	0.871416922
WDFY2	-0.816407595	4.501460386	-4.282378453	0.000123707	0.002325816	0.870571396
AKNA	-1.046534422	4.698409806	-4.281993294	0.000123851	0.002326671	0.869463123
RSU1	1.00384741	4.72531955	4.278604722	0.000125121	0.002348674	0.859714114
C1orf51	-1.36853769	4.345325116	-4.277943948	0.00012537	0.00235149	0.857813342
CYP1A1	-2.295990295	-2.017770603	-4.277582647	0.000125507	0.002352188	0.85677407
TBC1D15	-0.815948908	5.982796833	-4.276786755	0.000125808	0.002355969	0.854484813
LRRC1	0.83931674	3.735440805	4.274853605	0.000126542	0.002367851	0.848924993
NAGPA	1.466672041	1.924604464	4.272982306	0.000127257	0.002379349	0.843543843
KCNK17	-2.587481925	-1.145114049	-4.272568512	0.000127416	0.002380437	0.842354033
RAE1	-0.509677356	3.817956228	-4.270421518	0.000128242	0.002393669	0.836181238
HAPLN1	1.443834234	9.661067146	4.270203643	0.000128326	0.002393669	0.835554885
PCK1	-2.559214807	1.581938552	-4.269567913	0.000128572	0.002396367	0.833727332
HSD17B3	-1.463272941	-0.01105266	-4.268705291	0.000128906	0.002400709	0.831247669
DCAF17	0.613915663	4.718125695	4.268278186	0.000129072	0.00240191	0.830019987
PSMD2	0.641584632	6.073717733	4.267400531	0.000129413	0.002406373	0.827497364
ITGAM	2.530387534	0.115504532	4.266957247	0.000129586	0.002407696	0.826223308
KIAA0317	0.880232949	4.04101777	4.266355932	0.00012982	0.002410168	0.824495118
C15orf39	-1.148247118	3.440199689	-4.265726937	0.000130066	0.002412844	0.822687463
YWHAQ	0.468751707	7.33765995	4.263351788	0.000130999	0.002428248	0.815862365
BAG2	0.796983841	3.132651358	4.262715896	0.00013125	0.002430996	0.814035315
RAB44	-2.436071009	-1.724290254	-4.259449083	0.000132546	0.002453086	0.804650494
VEPH1	1.442533576	0.756431261	4.258377132	0.000132974	0.002459087	0.801571539
MLLT4	-0.806077614	7.035109003	-4.255491935	0.000134133	0.002478582	0.793285686
CHST11	0.915547215	4.201601017	4.254431319	0.000134561	0.002484563	0.790240227
ISLR	1.036240372	8.517999047	4.253116577	0.000135094	0.002490641	0.786465415
C1QA	3.343126049	-1.575779256	4.252850014	0.000135203	0.002490641	0.785700124
MPZL2	1.339027853	2.87702606	4.252829282	0.000135211	0.002490641	0.785640602
TNK1	-0.990913472	4.231760169	-4.252584096	0.000135311	0.002490641	0.784936697
ZBTB7B	-1.021058714	3.898743373	-4.250860978	0.000136013	0.002501634	0.779990176
TMSB4X	1.591632481	4.219023677	4.247261162	0.000137493	0.002526888	0.769658407
C5orf56	-1.126045378	2.411422448	-4.244155319	0.000138782	0.002547956	0.760746728
BACE1	0.491206208	5.904900037	4.243982613	0.000138854	0.002547956	0.760251242
EPN2	-0.768461274	5.399155103	-4.242440398	0.000139499	0.002557811	0.755826993
FBXL18	0.796815719	2.907318278	4.240897931	0.000140147	0.002567705	0.751402558
NLRX1	0.736971918	3.003451821	4.239938438	0.000140552	0.002573129	0.748650608
TCTEX1D4	-2.939412395	0.862977848	-4.23582422	0.000142299	0.002603113	0.736852864
CARD8	0.677011462	4.303746328	4.235017288	0.000142645	0.002607417	0.734539392
LOC100131551	-2.586787874	-1.053971842	-4.234501446	0.000142866	0.002607674	0.733060553
LOC100129034	0.802311948	5.30290206	4.234308554	0.000142949	0.002607674	0.732507579
ZNF624	0.751190556	2.336391557	4.234215172	0.000142989	0.002607674	0.732239876
C1orf226	-1.425027993	1.546230487	-4.233560633	0.00014327	0.002607858	0.730363545
MTERF	0.85643031	2.889735286	4.233386361	0.000143345	0.002607858	0.729863985
ECM2	1.265781058	7.664033719	4.233305729	0.00014338	0.002607858	0.729632851
COL7A1	1.196519383	4.180470579	4.233168477	0.000143439	0.002607858	0.72923942
LOC254896	-2.173552995	-2.960834428	-4.230856613	0.000144438	0.002624011	0.722613112
GPR133	-1.945216746	1.476868412	-4.228577791	0.000145429	0.002639392	0.716082702
FAM225A	2.240930823	-1.830832629	4.228399683	0.000145507	0.002639392	0.715572349
LIMK1	0.917844778	3.066641553	4.228005096	0.00014568	0.002640239	0.714441721
ZKSCAN3	0.623028154	2.724365272	4.227783455	0.000145777	0.002640239	0.713806659
CYP4F22	-2.293589391	0.431488676	-4.22741074	0.00014594	0.002641176	0.712738752
ITGA11	0.956851204	6.577783936	4.226328901	0.000146414	0.002647746	0.709639235
KDM3A	-1.926056805	6.142843446	-4.223853829	0.000147506	0.002665454	0.702549057
VAT1L	1.982919506	1.479600217	4.223432249	0.000147693	0.002665966	0.701341526
CHD2	-0.784414743	8.075715857	-4.223282131	0.000147759	0.002665966	0.700911553
ZNF28	0.76837661	2.984811567	4.222981997	0.000147893	0.002666339	0.700051912
CAPS	1.209565712	4.950661494	4.222611913	0.000148057	0.002667274	0.698991951
HSPA8	1.322878479	7.600835536	4.218860783	0.000149733	0.002695415	0.688250086
BCL3	-1.439530583	3.874670458	-4.217178837	0.00015049	0.002706993	0.683434662
ABCC5	0.820055615	4.460473632	4.216751189	0.000150683	0.002708413	0.682210405
ZSWIM3	2.336710447	0.343206375	4.216490379	0.000150801	0.002708479	0.681463789
MTHFR	-0.617282428	4.924796245	-4.215872762	0.000151081	0.002711447	0.679695808
NOP14-AS1	-0.670774962	3.796430984	-4.215132577	0.000151417	0.002715418	0.677577085
ROR1	1.993600459	1.945264627	4.213418517	0.000152197	0.002726331	0.672671197
DHX40	-0.449392431	5.867931714	-4.213291212	0.000152255	0.002726331	0.672306859
HUNK	1.19497665	0.913833268	4.212119336	0.000152791	0.002733864	0.668953211
GLDN	1.086247197	7.005750492	4.211462643	0.000153092	0.002737187	0.667074037
GPX3	-1.878084611	10.35333306	-4.21109107	0.000153263	0.002738173	0.666010802
FLJ31306	0.653316988	5.805630766	4.209886495	0.000153817	0.002746011	0.662564191
PER2	-1.288207464	6.360134478	-4.208706646	0.000154362	0.002753669	0.659188656
ERP44	0.394043519	5.736334776	4.208450183	0.000154481	0.002753715	0.658454963
DTD2	0.945744913	3.527133039	4.20814886	0.000154621	0.002754133	0.657592951
G0S2	-2.025739379	2.866646117	-4.205412751	0.000155894	0.00277473	0.649766575
TM4SF1	1.260219681	5.7937401	4.205001917	0.000156086	0.002776065	0.648591572
DNAJC15	0.835630813	4.542067833	4.204460712	0.00015634	0.002778488	0.647043768
LRP5	-1.059240233	4.289360837	-4.200426735	0.000158241	0.002810174	0.635509043
PCOLCE	1.527966613	7.369019987	4.200105481	0.000158394	0.002810775	0.634590617
STK39	-0.829261476	6.02532706	-4.199214612	0.000158817	0.00281618	0.632043851
RASD1	-1.654272454	5.627833723	-4.198477406	0.000159168	0.002820279	0.62993651
CTNNAL1	-0.669424415	4.915324932	-4.198087529	0.000159354	0.002820279	0.628822079
PPP1R3E	-1.033265499	4.242260091	-4.197981116	0.000159405	0.002820279	0.628517912
TCTE1	-2.600047638	-0.946549219	-4.195977443	0.000160365	0.002834282	0.622791187
PTPRS	-0.724596509	7.526842205	-4.195829944	0.000160436	0.002834282	0.622369656
CTGF	1.246272215	10.45340908	4.194593835	0.000161031	0.002842678	0.618837227
CHRNE	-1.196648828	1.645943837	-4.194344334	0.000161151	0.002842687	0.618124272
TYRO3	1.218817598	1.748936253	4.193754948	0.000161436	0.002845592	0.616440147
ARPC5	1.08882115	4.706045253	4.193017586	0.000161793	0.002849765	0.614333303
ZNF304	0.746278751	3.205621968	4.19133579	0.00016261	0.002862028	0.609528439
CBX8	2.233494579	-0.986599508	4.189389138	0.00016356	0.002874628	0.603967715
RASAL2	0.787924933	5.101312059	4.189373269	0.000163568	0.002874628	0.603922386
ABLIM3	1.78117891	1.668629326	4.186431946	0.000165015	0.002897907	0.595522036
SPSB4	1.380622302	2.449249503	4.18567187	0.000165391	0.002902358	0.59335161
WDR74	-0.775111369	4.412350485	-4.185135134	0.000165657	0.002903943	0.591819021
LUM	1.408872227	12.15438152	4.184421207	0.000166011	0.002903943	0.58978059
IL21R	2.131510737	-0.649910088	4.184356584	0.000166043	0.002903943	0.58959608
SLC44A5	2.404256962	0.124559094	4.18433882	0.000166052	0.002903943	0.589545361
DLGAP2	-1.890256783	1.040470638	-4.184255411	0.000166094	0.002903943	0.58930722
REL	-1.00695145	4.152896811	-4.183259585	0.000166589	0.002910466	0.586464139
APOD	-2.972636166	8.469360791	-4.181993008	0.000167222	0.002916503	0.582848406
HSD11B2	-2.303021804	-0.499123887	-4.181887046	0.000167275	0.002916503	0.58254593
RASSF4	-1.163768168	2.997264488	-4.181829332	0.000167304	0.002916503	0.582381183
POLR1E	-0.750293233	4.003221886	-4.180379249	0.000168032	0.002925281	0.578242114
ATP6AP2	0.984339161	6.438653599	4.180334183	0.000168054	0.002925281	0.578113488
GRIN2A	2.526001443	2.104842496	4.180068516	0.000168188	0.002925459	0.577355232
HSCB	-0.624611593	3.121122818	-4.178344736	0.000169058	0.002937985	0.57243571
SPTSSB	2.272068799	2.675941676	4.1781506	0.000169156	0.002937985	0.571881705
LOC554223	-1.585688075	0.426581631	-4.17774295	0.000169362	0.002939418	0.570718431
LAMC3	-1.558865452	3.696342759	-4.173060896	0.000171751	0.002977327	0.557360483
NUP93	0.489267965	3.618889382	4.17292785	0.00017182	0.002977327	0.556980979
CDKN2B	1.454260143	1.555224019	4.172726	0.000171923	0.002977327	0.556405223
STX2	0.58270505	4.614235062	4.171144935	0.000172738	0.002989256	0.551895738
RPS27	-1.73746256	2.824433453	-4.170375974	0.000173136	0.002993952	0.549702736
GRK5	-0.86666601	5.685780456	-4.168991877	0.000173854	0.003004179	0.545755785
CYP8B1	1.951207581	1.366771461	4.168726853	0.000173992	0.003004371	0.545000084
PNPLA7	-1.117380658	3.639106577	-4.167408521	0.000174679	0.003013173	0.541241184
SFMBT2	-1.220158231	4.88110902	-4.167261646	0.000174756	0.003013173	0.540822431
GPR153	1.470065073	3.16666608	4.166205927	0.000175308	0.003020502	0.537812643
USP2	-1.218785069	2.467387983	-4.164732073	0.000176083	0.003031637	0.533611228
ELL2	-1.275356074	8.462811019	-4.162178568	0.000177432	0.003052648	0.526333362
CYB5A	1.201123794	2.185836595	4.161668032	0.000177703	0.003055093	0.524878448
GNB1	0.598718876	7.220906444	4.160914372	0.000178103	0.003059763	0.522730799
PHLDB3	-1.110762186	2.698215063	-4.160122464	0.000178525	0.003064793	0.520474307
TSNARE1	-0.845597364	1.906063518	-4.159634139	0.000178786	0.003067048	0.519082929
HOMER2	1.937935818	1.166958968	4.15896896	0.000179142	0.003070928	0.517187736
TTL	0.976642677	4.642736352	4.157025342	0.000180185	0.003086583	0.511650698
ANKS6	0.448081001	4.60340601	4.156279043	0.000180587	0.00309124	0.50952486
SMAD7	-0.872875837	5.024807342	-4.155905605	0.000180789	0.003092458	0.50846117
CMTM3	1.034045348	3.690931913	4.154417764	0.000181594	0.003103994	0.504223584
TM9SF2	0.668398998	7.138824964	4.152904624	0.000182417	0.00311581	0.499914493
CD84	3.13025923	-0.652047451	4.152177819	0.000182814	0.003120333	0.497844908
RUVBL1	0.818944183	3.066017469	4.150273256	0.000183856	0.003135201	0.492422256
SHISA7	-2.056252889	-1.715022495	-4.150104494	0.000183949	0.003135201	0.491941803
GABARAPL1	-0.886637269	6.113613412	-4.149314015	0.000184384	0.003140353	0.489691451
F2RL3	-2.13978894	1.485611898	-4.147853647	0.00018519	0.003151814	0.485534443
DNAJC6	-0.925609338	2.744641076	-4.146932546	0.0001857	0.003158227	0.482912754
CDC42	0.679864782	6.595793879	4.145061677	0.00018674	0.003173641	0.477588415
FZD1	1.098397083	4.781381608	4.143358722	0.000187692	0.003187531	0.472742691
GCKR	-1.054981847	1.599605048	-4.142556294	0.000188142	0.003191396	0.470459643
EHD1	-1.174959785	3.846785953	-4.142473117	0.000188188	0.003191396	0.470223
TARS	-0.817536956	5.861817673	-4.141282958	0.000188858	0.003199523	0.466837104
TMX3	0.74391709	5.620294131	4.141142072	0.000188938	0.003199523	0.46643632
SVIL	-0.769795592	7.121340727	-4.14088377	0.000189083	0.003199705	0.465701528
NOL8	0.438071626	5.402737064	4.140334748	0.000189393	0.003202667	0.464139779
ADPGK	0.610566425	5.354933149	4.14000066	0.000189582	0.003203576	0.463189469
AP2M1	0.768305557	6.837270697	4.138635937	0.000190356	0.003214359	0.45930781
CFL1	0.762288493	6.329793254	4.138295663	0.000190549	0.003215335	0.458340047
AUNIP	2.170011462	-1.358016779	4.137645259	0.00019092	0.00321929	0.456490327
FOXI2	-2.565908109	1.196167182	-4.136242875	0.00019172	0.003230491	0.452502368
APOLD1	-0.814008237	3.244315965	-4.134176469	0.000192906	0.00324816	0.446627008
BEX4	-0.456743062	5.208724036	-4.133274233	0.000193426	0.003254603	0.444062033
LANCL2	0.550738593	3.294725322	4.13139071	0.000194515	0.003270618	0.438707995
FAM13A-AS1	-0.821342582	4.127780346	-4.130528527	0.000195016	0.003276716	0.436257475
PHF20L1	0.571094119	5.77396352	4.129076354	0.000195863	0.003288607	0.432130485
FZD10	2.0447136	1.791768589	4.12859043	0.000196147	0.003291045	0.430749634
GAB1	-0.933644923	6.108159527	-4.12709528	0.000197023	0.003302647	0.426501227
METRNL	-1.058159414	5.024644481	-4.126812116	0.00019719	0.003302647	0.425696692
GPM6A	-1.320041381	2.622110798	-4.126699017	0.000197256	0.003302647	0.425375356
ACVR2B-AS1	-1.307124503	1.718756469	-4.124881995	0.000198328	0.003318244	0.420213288
MRPL49	-0.530529751	4.934632681	-4.124606191	0.000198491	0.003318631	0.419429815
COL8A2	0.980896236	6.57406244	4.124014846	0.000198841	0.003320662	0.41775005
LOC91450	-1.664859805	0.10230928	-4.123928227	0.000198892	0.003320662	0.41750401
CAPZA1	0.544827921	5.937742974	4.123144955	0.000199357	0.003326082	0.41527921
CCNK	-0.869984103	4.423042253	-4.122494037	0.000199744	0.003330199	0.413430464
GPX7	1.575916359	3.089233239	4.121868385	0.000200117	0.00333407	0.41165358
DKFZP686I15217	-1.090441525	2.829877035	-4.120373891	0.000201011	0.003346603	0.40740953
HBA2	3.270056328	-1.939888694	4.119441693	0.00020157	0.003351982	0.404762564
SELRC1	0.719446483	1.823985316	4.119364038	0.000201617	0.003351982	0.404542074
RIN2	0.678424071	6.195602431	4.118404738	0.000202194	0.003359223	0.401818396
ERI2	1.049830715	3.801091181	4.116938163	0.000203079	0.003371573	0.397654889
TF	1.8507626	5.705779267	4.112519253	0.000205771	0.003413862	0.38511315
ABRACL	1.654601768	1.555648802	4.111697264	0.000206275	0.003419837	0.382780721
NUP98	-0.480116568	6.893608934	-4.10983036	0.000207425	0.003433948	0.37748393
C3orf80	2.023696822	-2.397539764	4.109700041	0.000207506	0.003433948	0.37711422
SUMO3	0.775579379	5.724118313	4.109611111	0.000207561	0.003433948	0.376861932
DPY19L1	0.797859857	5.187142351	4.10751515	0.00020886	0.003453039	0.370916417
SIAH1	-0.817620876	3.471975485	-4.1071932	0.000209061	0.003453351	0.370003253
SDE2	-0.656413265	4.999711322	-4.107016696	0.00020917	0.003453351	0.369502637
CBFA2T2	-0.358007175	5.033876491	-4.104012919	0.000211049	0.003481949	0.360984263
TTC37	0.493649122	6.90026541	4.103315095	0.000211488	0.003486763	0.359005636
SERTAD2	-0.619141387	6.452156112	-4.101943237	0.000212354	0.003498598	0.355116198
FAM149A	-0.927405603	2.278928938	-4.10142111	0.000212684	0.003501606	0.353636008
LOC400027	-0.793924182	3.949413911	-4.100657331	0.000213168	0.003506556	0.351470877
SH3D21	-2.00732688	4.111358139	-4.100410397	0.000213325	0.003506556	0.35077091
NFKBIE	-1.444669203	1.120086514	-4.100247252	0.000213428	0.003506556	0.35030846
TMEM253	-1.395182695	0.078010201	-4.098703062	0.000214411	0.003520268	0.345931661
SOX4	0.729916139	5.650721865	4.097679144	0.000215066	0.003528566	0.343029835
ZSCAN29	0.779509207	4.022539851	4.097131195	0.000215417	0.00353188	0.341477035
C1QL1	2.2388671	-2.998731005	4.096739202	0.000215668	0.003533558	0.340366234
GEN1	1.846078068	2.063162914	4.09608971	0.000216085	0.003537948	0.33852584
HSBP1	1.159955096	5.552984234	4.095487323	0.000216473	0.003541849	0.336819018
UPK3B	-2.079766987	-0.484270896	-4.094869709	0.000216871	0.003545916	0.335069143
ZNF687	-0.68636932	4.110280658	-4.094205596	0.0002173	0.00355048	0.333187635
UBE2G2	0.42405473	5.884133995	4.093308769	0.00021788	0.003557513	0.330646999
FAM222A	-1.774156639	2.478106355	-4.091108131	0.000219311	0.003578128	0.324413637
NXN	-0.969253685	4.39196049	-4.090903455	0.000219445	0.003578128	0.323833949
KIF7	0.618989364	4.270818655	4.090056939	0.000219998	0.003582362	0.321436543
PTGS1	-0.66639263	5.561872453	-4.090043693	0.000220007	0.003582362	0.32139903
C15orf48	2.577750271	-1.267288754	4.089616279	0.000220287	0.00358238	0.320188629
SOX10	2.079467508	-1.834566281	4.089580387	0.00022031	0.00358238	0.320086988
MED29	-0.477676354	4.780415658	-4.088872706	0.000220774	0.003587467	0.318083001
NNAT	0.897153593	1.236343508	4.088113763	0.000221273	0.003590492	0.315933994
ARC	-2.101330754	-1.470278376	-4.088102272	0.000221281	0.003590492	0.315901457
MAP2K4	0.430342408	4.561574258	4.087898462	0.000221415	0.003590492	0.315324377
FOXO3	-0.977188648	7.797374653	-4.082574741	0.000224947	0.003645279	0.300254259
MATN3	2.045274028	5.5724005	4.079620212	0.000226931	0.003674919	0.291893857
GYG1	-0.798599125	5.353419899	-4.077916774	0.000228083	0.003689178	0.28707467
INSIG2	-0.700183944	5.625475642	-4.077684714	0.00022824	0.003689178	0.286418209
NDST1	0.785222391	4.194824428	4.077628092	0.000228278	0.003689178	0.286258036
RARRES1	2.422895398	1.425083112	4.076847248	0.000228809	0.003695228	0.284049262
SNORA84	-1.834721339	-2.313367644	-4.076315879	0.00022917	0.003698304	0.282546268
SLC36A1	1.470190221	2.127286784	4.076108956	0.000229311	0.003698304	0.281961001
VLDLR	-1.320629402	3.994993536	-4.0751075	0.000229994	0.003706803	0.279128598
FAM186A	1.441439982	0.94066757	4.073543265	0.000231066	0.003721538	0.274705018
IL20RA	-2.163795703	-1.94038218	-4.073310019	0.000231226	0.003721589	0.274045465
ITFG1	0.621273023	6.086110333	4.070244769	0.000233341	0.003753078	0.265379097
COL8A1	3.048125405	1.170364861	4.070014667	0.0002335	0.003753097	0.264728629
LAP3	0.610605588	4.487050139	4.068503065	0.000234551	0.003767428	0.260455867
TSKU	-1.226791978	4.419674278	-4.067817765	0.000235028	0.003772546	0.258518961
DOK4	0.47974871	4.034203462	4.065426159	0.000236703	0.003795768	0.25176037
TBC1D2B	-1.216360502	5.432238454	-4.065295137	0.000236795	0.003795768	0.25139015
KCNK16	-1.759890258	-3.307392887	-4.064867835	0.000237096	0.003798018	0.250182781
ARHGAP26	-0.974109595	3.330828007	-4.063820081	0.000237834	0.003807277	0.247222486
LRRN4CL	0.857514347	3.751026486	4.06340321	0.000238129	0.003808704	0.246044746
SGCD	1.244127768	6.046597485	4.063239191	0.000238245	0.003808704	0.245581377
C6orf89	0.335719126	6.734434957	4.06285691	0.000238515	0.003810458	0.244501418
DFFB	0.668473064	1.983996643	4.060512799	0.00024018	0.003834477	0.237880049
MVB12B	0.916376763	1.876096105	4.059205919	0.000241114	0.003846787	0.234189146
DHRS4-AS1	0.783626579	3.079132836	4.058823002	0.000241388	0.003847884	0.233107795
RBM22	-0.782133574	5.485382249	-4.058656525	0.000241507	0.003847884	0.232637678
VPS45	0.562424552	4.805676088	4.057997697	0.00024198	0.003849764	0.230777273
TPRG1	-1.196594399	4.046942972	-4.057825684	0.000242103	0.003849764	0.230291559
SORL1	-1.197908816	5.220783452	-4.057756964	0.000242153	0.003849764	0.230097515
CD79B	-1.11998528	2.966927232	-4.057587132	0.000242275	0.003849764	0.229617971
MB21D2	-0.834776717	2.520850253	-4.057198666	0.000242554	0.003850152	0.228521114
PARP16	-0.631446631	3.849993877	-4.056909639	0.000242762	0.003850152	0.227705051
7-Sep	0.329178722	7.041914361	4.05687618	0.000242786	0.003850152	0.227610582
WWC3	0.558293976	5.430816757	4.055756373	0.000243594	0.003854656	0.224449047
SMIM14	0.518610331	5.622846312	4.055614002	0.000243697	0.003854656	0.224047117
ABAT	-0.703314516	3.616065268	-4.055595532	0.00024371	0.003854656	0.223994976
MTMR3	-0.539509763	6.645160339	-4.055386951	0.000243861	0.003854656	0.223406134
SERTAD3	-0.675357364	3.208420016	-4.055356605	0.000243883	0.003854656	0.223320467
METRN	1.381023865	2.414377592	4.054839312	0.000244258	0.003857848	0.221860166
DOPEY2	1.14795736	2.000310115	4.054628464	0.000244411	0.003857848	0.221264971
GABRA4	1.47768997	5.182130611	4.054225974	0.000244703	0.003859887	0.220128823
RAB15	0.906595648	3.696893726	4.051604074	0.000246613	0.003887435	0.212728782
CHST4	2.136732354	-2.203536788	4.051259073	0.000246865	0.003888828	0.211755185
UCP2	1.782505071	1.560887767	4.050692687	0.00024728	0.003892779	0.210156907
GMFG	2.620579092	-0.895759174	4.049178611	0.000248393	0.003907702	0.205884765
AK1	0.804565675	6.172639692	4.047235502	0.000249828	0.003927674	0.200402935
STC1	-2.833466187	-0.48087422	-4.045979751	0.00025076	0.003939711	0.196860783
VMP1	0.681352119	6.098908287	4.044812159	0.00025163	0.003950753	0.193567678
BEX2	-2.292523661	3.341858714	-4.043341022	0.000252729	0.003965352	0.189418955
PTPLAD1	0.712339913	5.665974688	4.043052137	0.000252946	0.003965352	0.188604345
AQP1	1.979745642	5.877883233	4.042898143	0.000253061	0.003965352	0.188170113
CCSAP	-0.835482827	4.235991339	-4.042534859	0.000253334	0.003965417	0.187145754
SLC43A1	-1.071675266	2.507025494	-4.0424469	0.0002534	0.003965417	0.186897739
CAMK2A	1.315863932	0.592937252	4.04163244	0.000254012	0.003972378	0.184601337
LOC100507156	-2.234676975	2.930373436	-4.04100388	0.000254486	0.003977161	0.182829205
GCAT	-0.782055453	3.068837148	-4.038921357	0.000256061	0.003999144	0.176958583
ABHD4	-1.144987064	3.580820549	-4.037490303	0.000257149	0.004013149	0.172925116
RIPK1	0.724174264	4.769935868	4.037273962	0.000257314	0.004013149	0.172315399
HPGDS	2.591804996	-2.123040222	4.037075026	0.000257466	0.004013149	0.171754747
LOC100129361	0.664808012	4.22702613	4.036090451	0.000258218	0.004022227	0.168980114
TRAF5	-0.838316273	4.007669441	-4.034413551	0.000259504	0.004039602	0.164255031
EXTL3	0.703748087	4.269183988	4.033679951	0.000260068	0.004045733	0.162188166
C1QTNF1	1.59222589	3.298544935	4.032835441	0.000260719	0.004053205	0.159808997
PPP1R3G	-0.991615647	2.81524096	-4.031943446	0.000261409	0.004061263	0.157296256
NXT2	0.991066378	2.638716925	4.030872699	0.000262239	0.004071493	0.154280251
LIF	-2.911768999	1.10892965	-4.030462609	0.000262558	0.004073773	0.153125219
ZNF581	-0.941138669	2.377800255	-4.030111968	0.000262831	0.004075338	0.152137662
SPATA13	-0.599711206	6.943893559	-4.029556733	0.000263263	0.004079375	0.15057395
CNBP	-0.375249261	8.351645394	-4.028253911	0.000264281	0.004092466	0.146905119
RNF219	0.549383628	2.882299476	4.027763006	0.000264665	0.004095743	0.145522817
EIF4EBP3	-2.097601253	-1.420018021	-4.027464798	0.000264899	0.004096687	0.144683147
LOC100126784	-1.343202985	2.419759819	-4.026005984	0.000266045	0.004111734	0.140575877
ZNF609	-0.780076146	5.96420784	-4.025587866	0.000266375	0.004114144	0.139398775
GNA12	0.502215266	5.024843737	4.024942949	0.000266884	0.004118459	0.137583274
TCF24	1.830822218	-2.978652126	4.024793826	0.000267002	0.004118459	0.137163493
HSD17B7	-0.840200964	2.073614192	-4.023773542	0.000267809	0.004126456	0.134291567
FAM171A1	1.574582583	2.356803673	4.023699099	0.000267868	0.004126456	0.134082033
KLHL13	-0.699532004	3.818774868	-4.021720096	0.000269441	0.004147998	0.128512305
FAM49B	0.488835708	3.398306288	4.018878058	0.000271717	0.004180312	0.120515473
NRON	2.037319793	-1.624527115	4.018524496	0.000272001	0.004181973	0.119520783
RPGRIP1L	0.773770599	4.186521688	4.016421275	0.000273699	0.004205278	0.113604405
DPH2	0.632819507	2.844411301	4.016207758	0.000273872	0.004205278	0.113003846
NCKAP1L	-1.289916619	2.092562575	-4.015640553	0.000274332	0.004209613	0.111408529
ODC1	-0.838185276	4.810593087	-4.015172406	0.000274712	0.004212719	0.110091887
PIWIL4	0.551018982	5.489577278	4.014658886	0.000275129	0.004214911	0.108647702
RXFP4	-2.56402283	0.68861133	-4.014559386	0.00027521	0.004214911	0.108367886
RCOR3	-0.532432948	6.686235469	-4.013876168	0.000275767	0.00422071	0.106446585
CCL4	2.145422254	-3.272444177	4.011255447	0.000277912	0.004250803	0.099077929
MPI	-0.596724655	4.624293363	-4.010981992	0.000278137	0.004251498	0.098309166
SDC4	-1.129335816	6.75265076	-4.010584004	0.000278465	0.004253761	0.097190338
RSRC2	-0.454931869	6.566627625	-4.009334051	0.000279496	0.004266761	0.093676735
HSF2	-0.459861061	4.792621219	-4.008824488	0.000279917	0.004270444	0.092244481
PSRC1	-1.318391318	2.50924561	-4.007208466	0.000281257	0.004288134	0.08770271
KIAA1045	-1.745675269	0.08075082	-4.006628806	0.00028174	0.004292269	0.086073769
RGS10	-0.812192135	3.948192819	-4.006257506	0.000282049	0.004292269	0.085030401
FOXG1	-1.776247031	-3.337915852	-4.005899092	0.000282348	0.004292269	0.084023281
TNNI2	2.500272026	-0.385768427	4.005816967	0.000282416	0.004292269	0.08379252
MDH1	0.617654215	5.14266622	4.005796277	0.000282434	0.004292269	0.083734383
SH3BP2	-0.688237051	7.186783618	-4.005556668	0.000282634	0.004292558	0.083061123
TXLNG	-0.807924843	4.855629552	-4.004324928	0.000283665	0.00430531	0.079600388
ZNHIT6	0.509520933	5.713349092	4.004119707	0.000283837	0.00430531	0.079023832
EZH1	-0.569351972	5.412799017	-4.000500474	0.000286888	0.004348816	0.0688577
POMT2	0.546891983	3.211825546	3.999283487	0.000287922	0.004361691	0.065440081
ARHGEF5	-1.075700773	3.352617047	-3.998235935	0.000288814	0.004369741	0.062498603
RAB27B	2.303939131	-1.616358855	3.998224188	0.000288824	0.004369741	0.06246562
OGFR	-1.163595352	4.451237518	-3.99800267	0.000289013	0.004369741	0.061843647
SLC7A5P2	-1.304989509	3.335428291	-3.997524158	0.000289422	0.004369741	0.060500135
PPP2R2D	-0.403099963	4.437293218	-3.997460201	0.000289477	0.004369741	0.060320571
CELF2	1.541162827	2.26603098	3.997363848	0.000289559	0.004369741	0.060050049
ZCCHC5	1.286534468	1.195414174	3.995924236	0.000290793	0.004385569	0.056008515
PON2	1.193853561	4.477570201	3.995138115	0.000291469	0.004392968	0.053801813
PANK1	1.960236597	0.373101996	3.993866278	0.000292565	0.004406696	0.050232027
NGDN	-0.604027616	4.142541675	-3.992181448	0.000294024	0.004425861	0.045503733
DCAF13	0.768613948	4.67440576	3.99166844	0.00029447	0.004427996	0.044064187
LTBP1	1.39945534	7.358106745	3.991470274	0.000294642	0.004427996	0.043508133
C5orf30	2.124650287	-0.601516556	3.991298262	0.000294792	0.004427996	0.043025476
PALD1	-1.829428807	4.193281033	-3.991158983	0.000294913	0.004427996	0.042634674
OPA3	0.569398959	3.307446522	3.990446714	0.000295534	0.00443378	0.040636202
CANT1	0.448861779	4.507406346	3.99028801	0.000295673	0.00443378	0.040190931
MPHOSPH6	0.738148846	2.589821974	3.989968116	0.000295952	0.004435164	0.039293436
YEATS2	-0.930884246	6.294440647	-3.989606583	0.000296268	0.004437095	0.038279153
MMS19	-0.698502407	5.863411886	-3.989289507	0.000296545	0.004437552	0.037389622
BMPR1B	1.979270574	-0.000651624	3.989091254	0.000296719	0.004437552	0.036833456
NCAPG	2.122361859	-0.210274704	3.988930322	0.00029686	0.004437552	0.036381994
NGF	3.181112819	0.570868987	3.988308089	0.000297406	0.004441266	0.034636512
SESN1	-0.908270133	5.477450185	-3.988219902	0.000297483	0.004441266	0.034389142
DCTN2	0.486736051	5.506952565	3.987831295	0.000297825	0.004442931	0.033299088
NDNF	-0.960357408	7.262362681	-3.987666505	0.000297969	0.004442931	0.03283686
ADCY1	1.129816802	1.987848004	3.985466963	0.00029991	0.004469054	0.02666797
CDK2AP1	1.098606977	6.997170507	3.983172053	0.000301948	0.004496594	0.020233026
GSPT1	0.371543737	6.774738893	3.982738929	0.000302334	0.004499517	0.019018705
PRCD	-1.659251993	1.531253481	-3.982062024	0.000302938	0.004505683	0.017121016
C9orf174	-2.232880669	-1.537512581	-3.981392163	0.000303537	0.004511766	0.015243198
MYC	-1.275749777	3.855840169	-3.980413376	0.000304415	0.004521976	0.01249959
C10orf25	-0.640183793	1.693470179	-3.979979075	0.000304805	0.004524938	0.011282299
PHF8	-0.441200013	5.546957463	-3.97955083	0.000305191	0.004527822	0.010082033
C5orf49	-1.103700223	1.78514694	-3.97753104	0.000307014	0.004552027	0.00442174
TRIM14	-1.075326362	3.002963321	-3.976266778	0.000308161	0.004566174	0.000879324
RBM39	-0.416702654	8.211032358	-3.975743665	0.000308637	0.004570367	-0.000586291
GPR176	1.680390087	2.039068487	3.974115403	0.000310122	0.004589496	-0.005147737
RGS19	2.134478006	0.938939495	3.973763088	0.000310444	0.004591399	-0.006134623
ATP6V0A2	0.790150986	4.659390201	3.973511063	0.000310675	0.004591947	-0.006840559
CSNK1D	-0.971850753	6.240153809	-3.971742448	0.000312299	0.004613076	-0.011794065
SLC35B2	1.012759932	5.647881826	3.970518399	0.000313428	0.004626868	-0.015221854
JUP	-1.187386754	3.630498131	-3.968169016	0.000315606	0.004656117	-0.021799825
STMN3	1.233931394	2.13052091	3.965806433	0.000317811	0.00468573	-0.028413206
TBX3	-1.256874639	1.96737568	-3.963525823	0.000319953	0.004714388	-0.034795656
NPL	0.832140241	1.884014429	3.962052296	0.000321345	0.004731955	-0.038918654
GLT8D1	0.427506879	5.595293226	3.96148617	0.000321881	0.00473691	-0.040502542
LOC100630918	-1.028815767	1.927241671	-3.960123982	0.000323175	0.004753002	-0.044313255
ZNF330	-0.427100435	4.397497309	-3.959534469	0.000323737	0.004758309	-0.045962252
ANXA4	0.53072875	6.466870781	3.95862406	0.000324606	0.004768127	-0.048508679
STYX	0.410131926	4.984550087	3.955623407	0.000327487	0.004807463	-0.056899896
TNIP1	-0.8936149	6.479285092	-3.954818813	0.000328263	0.004815882	-0.059149487
ENO2	-1.398700878	6.551480997	-3.953267598	0.000329766	0.004830613	-0.063486066
NPFF	1.31145977	1.581834985	3.953235447	0.000329797	0.004830613	-0.06357594
AMMECR1	0.851966316	2.61106884	3.953151156	0.000329879	0.004830613	-0.063811563
RCAN1	1.564114239	6.564507556	3.95219532	0.000330808	0.004841233	-0.06648333
RAP2B	0.971169713	4.297743801	3.951037421	0.000331937	0.004851158	-0.069719566
MYO3A	2.689792445	1.123987809	3.951028189	0.000331946	0.004851158	-0.069745368
PFAS	0.546124509	3.518017331	3.950770957	0.000332198	0.004851158	-0.070464257
USP31	1.031602175	3.560864759	3.950661499	0.000332305	0.004851158	-0.070770157
CCL3	2.090608374	-3.314111905	3.949750199	0.000333197	0.004861192	-0.073316803
DNAJC27	-0.744906122	4.040281059	-3.949196854	0.00033374	0.004866119	-0.074863026
KBTBD12	-1.208833256	2.393627543	-3.947979346	0.000334938	0.004879913	-0.078264826
L3MBTL3	-0.653063671	4.014753307	-3.947817019	0.000335098	0.004879913	-0.078718346
PSME3	0.575372392	4.943665063	3.946688696	0.000336212	0.004893134	-0.081870532
MIR23A	-2.692193428	-0.914118319	-3.942474769	0.000340405	0.004951123	-0.093639763
SEMA5A	1.358119117	2.241244159	3.941793453	0.000341088	0.004958012	-0.095542163
AKAP1	-0.803582457	5.05412165	-3.940600919	0.000342286	0.004972381	-0.098871696
MMD	1.271007227	0.668266869	3.937680082	0.000345239	0.005012195	-0.10702491
BTBD7	0.662583619	5.417412458	3.937057156	0.000345871	0.005018309	-0.10876343
FCGR3A	2.934629703	-1.693288381	3.936524386	0.000346413	0.005023101	-0.110250247
CD59	0.432339169	8.453268374	3.936124132	0.000346821	0.00502594	-0.111367195
CLDN7	1.701149656	-0.077075081	3.935568474	0.000347388	0.00503108	-0.112917736
PM20D2	-0.834465255	4.901835206	-3.935318674	0.000347643	0.005031487	-0.113614766
YKT6	0.736641328	5.092257024	3.935125578	0.000347841	0.005031487	-0.114153559
MYOM1	-0.731151151	3.21619515	-3.934904683	0.000348067	0.005031685	-0.114769904
UBE2Q2P1	-0.731195838	4.195176519	-3.932409186	0.000350629	0.005065634	-0.12173194
SREK1IP1	0.525510794	5.187784591	3.931265427	0.000351809	0.005079592	-0.124922251
ZNF879	0.649690938	2.561043964	3.929490008	0.000353649	0.005100064	-0.129873724
ANKRD65	1.095710021	2.906310525	3.929482139	0.000353657	0.005100064	-0.129895667
LRRC23	-0.87785152	2.934585163	-3.92922963	0.00035392	0.005100746	-0.130599818
FLJ31485	2.066512938	0.686486674	3.928728478	0.000354441	0.005105158	-0.131997283
ZDHHC23	-1.004285557	3.304616351	-3.928317243	0.00035487	0.005108226	-0.133143959
MIR24-2	-2.222156434	-1.846967828	-3.926062201	0.000357228	0.005139054	-0.139431002
RNF144B	-1.081589566	4.594595126	-3.925044105	0.000358298	0.005149327	-0.142268971
BRWD3	-0.522293827	6.372079687	-3.92496926	0.000358376	0.005149327	-0.142477592
CAHM	-1.719858789	0.467359675	-3.924048621	0.000359347	0.00516014	-0.145043623
ATP9A	-0.487734839	5.70181847	-3.923556067	0.000359867	0.005164481	-0.146416383
DONSON	-0.616497198	4.651532304	-3.922684713	0.000360789	0.005170486	-0.148844697
PHF3	-1.081476668	8.142264333	-3.922613677	0.000360864	0.005170486	-0.149042652
NIP7	1.397287135	2.337731949	3.922371032	0.000361121	0.005170486	-0.149718817
GJB2	3.159351412	-0.769713336	3.922336749	0.000361158	0.005170486	-0.14981435
MANEA	0.79715705	3.522853636	3.921604561	0.000361935	0.005178486	-0.151854593
LY6D	2.5030995	-1.810992645	3.921347144	0.000362208	0.005179275	-0.152571847
OTUD1	-1.52161001	3.883622482	-3.920519603	0.00036309	0.005185961	-0.154877543
RAP2A	0.603217941	4.41304487	3.920497126	0.000363114	0.005185961	-0.154940166
SAMD8	-0.584292785	6.123131164	-3.919250182	0.000364445	0.005201845	-0.158414023
PPARD	-0.611827961	3.857120418	-3.918055897	0.000365725	0.005216972	-0.16174076
TMEM180	1.137323997	1.054890844	3.917779823	0.000366021	0.005218061	-0.162509716
MAGED1	1.056250516	7.349529054	3.916775494	0.000367102	0.005228767	-0.165306924
CD63	0.769004318	8.478424199	3.916671954	0.000367213	0.005228767	-0.165595282
MIR3190	-2.315302918	-2.741974231	-3.916097067	0.000367834	0.005234453	-0.167196281
DOK3	2.187472651	-0.715380256	3.915773683	0.000368183	0.00523628	-0.168096828
MIR27A	-2.635473079	-1.406203766	-3.91491534	0.000369111	0.005246338	-0.170486964
VASH1	0.776463277	3.985232948	3.912558324	0.000371673	0.005277013	-0.1770492
ERH	0.496659327	5.011173305	3.912327007	0.000371925	0.005277013	-0.177693132
PLA2G12A	0.554652933	4.897307712	3.912315939	0.000371937	0.005277013	-0.177723941
WIPF1	0.567227981	5.66327888	3.911660824	0.000372653	0.005284003	-0.179547536
INSR	-0.867445684	6.026682925	-3.911425013	0.000372911	0.005284499	-0.180203916
CIDEB	-0.535088288	3.96836664	-3.910369853	0.000374067	0.005297714	-0.18314075
LOC100873065	1.581272201	-3.734766128	3.909641889	0.000374866	0.005304591	-0.185166712
LINC00167	-1.915499562	0.710129158	-3.909520537	0.000375	0.005304591	-0.185504427
VPS37D	-1.398444339	1.113401582	-3.908484678	0.000376141	0.005317558	-0.188386974
WDR11	0.594715213	6.034924406	3.907932922	0.00037675	0.005322996	-0.189922251
BRD2	-0.570125229	7.351329201	-3.906357968	0.000378494	0.005344453	-0.194304126
KIF5A	2.176817945	-0.357001054	3.905480595	0.000379469	0.00535503	-0.196744859
RNPC3	-0.468925508	4.767917685	-3.904678534	0.000380362	0.005364445	-0.198975891
LRIT3	1.522708555	-0.359306006	3.904277691	0.00038081	0.00536756	-0.200090816
EVA1A	2.475406267	-1.874065829	3.903783819	0.000381361	0.005372144	-0.20146443
DKFZP434I0714	-0.960970556	2.141468874	-3.900882478	0.000384619	0.00541481	-0.209532554
ZNF641	0.455367889	4.347503141	3.900390456	0.000385174	0.005419406	-0.210900537
SYCE2	-1.701404571	0.011949075	-3.899398125	0.000386296	0.005431967	-0.213659333
ZNF117	0.868947026	4.321372287	3.897819336	0.000388087	0.005453922	-0.218047955
KIAA1644	2.220615458	0.908557762	3.896772305	0.000389279	0.005467439	-0.220958028
KCNH2	2.287006327	-1.810032884	3.896148047	0.000389992	0.005474205	-0.222692913
RORA	-0.85100537	8.063558281	-3.895284804	0.00039098	0.00548482	-0.225091776
C2orf50	-1.806656293	-2.610726537	-3.894987003	0.000391321	0.00548636	-0.225919282
PIM1	-2.27604589	2.593598726	-3.893595583	0.000392919	0.005505513	-0.229785316
NAGA	0.490650957	4.322694402	3.892164694	0.000394569	0.00552537	-0.233760422
PLIN5	-3.030341272	-1.338154281	-3.890642001	0.000396333	0.005546789	-0.237989904
ICA1	1.066397575	2.360087119	3.889328327	0.00039786	0.005564883	-0.241638263
TIMELESS	0.817098914	1.96959143	3.888859074	0.000398408	0.005569249	-0.24294136
ZBTB42	-0.772840679	1.968262728	-3.88837274	0.000398975	0.005571152	-0.244291819
FSD2	2.064507204	-0.802295158	3.888339884	0.000399014	0.005571152	-0.244383052
PBX4	-0.880537363	0.992536187	-3.886215293	0.000401503	0.005602613	-0.250281819
PYGL	-0.582783033	6.700670479	-3.884931536	0.000403015	0.005620399	-0.253845426
MCM4	0.697438917	3.430412272	3.884152209	0.000403935	0.005628439	-0.256008542
CLEC7A	2.671968466	-2.053750044	3.884041427	0.000404066	0.005628439	-0.256316016
ERCC8	0.810847064	2.693323924	3.883107172	0.000405173	0.005638855	-0.258908884
BAIAP2	-0.916308418	5.095691968	-3.883008437	0.00040529	0.005638855	-0.259182893
TOR3A	0.755601169	3.487601002	3.882251423	0.000406189	0.005648047	-0.261283649
GRK6	-0.582905927	3.05467165	-3.881253847	0.000407376	0.005661239	-0.26405172
SLC39A13	0.876147348	5.243767018	3.879920107	0.000408969	0.005678711	-0.267752118
ATG4A	0.57668189	2.778799562	3.879800276	0.000409112	0.005678711	-0.268084558
SCAND2P	-0.857036357	5.09813943	-3.879166048	0.000409872	0.005684639	-0.269843986
ZNF480	0.564369539	3.993113646	3.87904367	0.000410019	0.005684639	-0.270183464
SRSF6	0.508722529	7.631090909	3.877981461	0.000411295	0.005698998	-0.273129862
ZNF33B	-0.741556779	4.896442115	-3.876832113	0.00041268	0.005714851	-0.276317595
ADCYAP1R1	-1.80286301	0.709882036	-3.876296335	0.000413328	0.005720473	-0.277803447
COL2A1	2.41789156	12.69486272	3.875341511	0.000414483	0.005732982	-0.280451217
TSLP	-1.072930124	2.17918588	-3.875029861	0.000414861	0.005732982	-0.281315376
KIF5C	2.419825153	1.389316145	3.874951267	0.000414957	0.005732982	-0.281533301
ADCK1	0.862222776	0.972518185	3.874622397	0.000415356	0.005735156	-0.282445173
KCNK5	-1.303962811	6.454678522	-3.8735936	0.000416608	0.005749089	-0.285297549
TGFBR1	0.860701107	7.868333247	3.873326867	0.000416933	0.005750228	-0.286037025
SNN	-0.75863676	3.825840118	-3.872634506	0.000417778	0.005758531	-0.287956388
MAPK7	-0.943386825	4.342950756	-3.87232595	0.000418155	0.00576038	-0.288811723
LOC100216546	0.8671471	5.119244483	3.870776696	0.000420053	0.005783172	-0.293105909
MIR4681	-1.881916784	-3.052388539	-3.868965618	0.000422283	0.005810377	-0.29812491
PLCB2	2.587573399	-1.580058244	3.868774192	0.000422519	0.005810377	-0.298655348
FMO5	-0.700531446	2.879317812	-3.868107444	0.000423344	0.005818337	-0.300502806
SERTAD4	1.437508559	5.703692696	3.867758632	0.000423776	0.00581948	-0.301469262
MED16	-1.031412903	3.941097246	-3.867643822	0.000423918	0.00581948	-0.301787358
DNAJB1	-0.53554852	5.81112508	-3.866880088	0.000424865	0.005829109	-0.303903283
WNT7B	2.433721517	-0.93798831	3.865902542	0.000426081	0.005842405	-0.306611322
PKN3	0.633021405	4.835572815	3.865046495	0.000427148	0.005853653	-0.308982545
JMY	-1.561924833	5.268844369	-3.864641868	0.000427653	0.005857193	-0.310103275
TBX5	-1.666013906	3.946627952	-3.863633675	0.000428915	0.005868595	-0.312895535
ELOVL4	0.84971067	3.682116367	3.863581068	0.000428981	0.005868595	-0.313041224
TUBA1A	1.037517824	4.974120127	3.863057481	0.000429637	0.00587419	-0.314491206
RHOU	-1.056069329	5.860966137	-3.86233319	0.000430548	0.005883241	-0.316496871
KPNA7	-1.747338512	-1.837129877	-3.85977649	0.000433775	0.00592393	-0.323575472
LOC646719	-0.529533313	4.910513876	-3.857971056	0.000436069	0.005949222	-0.328572907
ST7-AS1	-1.148720278	1.785026261	-3.857923523	0.000436129	0.005949222	-0.328704464
KIF20B	0.569218909	3.84310218	3.85681424	0.000437544	0.005965093	-0.331774455
ENO1-AS1	-2.239185718	-1.03454496	-3.856169435	0.000438369	0.0059729	-0.333558812
ZFYVE21	-0.786923204	5.230491285	-3.855963817	0.000438632	0.005973055	-0.334127788
WDR25	-0.774760813	2.557436919	-3.854224223	0.000440866	0.006000023	-0.338941003
POM121C	-0.813865668	4.667262039	-3.853538808	0.000441749	0.006007756	-0.340837202
DHH	-2.042134478	-2.48999824	-3.853390004	0.000441941	0.006007756	-0.341248851
SYNE3	-1.153247019	4.50026751	-3.852471381	0.000443127	0.006020435	-0.343789957
NUSAP1	1.450984369	1.149694755	3.851863559	0.000443914	0.006027672	-0.345471181
LRRN2	1.342159238	2.253033822	3.85138083	0.00044454	0.006032716	-0.346806321
MMP9	3.315616285	-1.364177396	3.848322871	0.000448525	0.006082867	-0.355262446
HNRNPC	-0.372711049	7.099810979	-3.847979337	0.000448975	0.006082867	-0.356212241
SNORD127	1.904493206	-2.92605862	3.847956023	0.000449005	0.006082867	-0.356276697
FAM53B	-0.731992028	4.441157222	-3.847444369	0.000449676	0.006088476	-0.357691235
EGFR	-0.826812801	5.354156442	-3.84670504	0.000450647	0.006098141	-0.359735069
PTP4A3	-1.519168175	0.574925426	-3.845986133	0.000451593	0.006107459	-0.361722291
MIR100HG	0.492733535	7.051030025	3.844862848	0.000453076	0.006122443	-0.364826994
POU2F3	-1.530177173	0.812287363	-3.844755301	0.000453218	0.006122443	-0.365124227
SLC39A8	0.791775126	7.128581048	3.844145122	0.000454025	0.006129857	-0.366810551
DYNC1I1	-0.837132943	5.912258866	-3.842622804	0.000456046	0.006153631	-0.371017219
CENPBD1	0.672415888	2.231837571	3.84149322	0.00045755	0.006170424	-0.374138181
KCTD6	-0.703353617	2.330273089	-3.841107149	0.000458066	0.006171982	-0.375204778
HMGCR	1.122085541	4.039649907	3.841016737	0.000458187	0.006171982	-0.375454553
KDM6B	-1.376520555	4.291877471	-3.839792065	0.000459826	0.006187509	-0.378837621
SSR3	-0.565120235	9.146087651	-3.83976559	0.000459861	0.006187509	-0.378910751
LAMB2	0.473001793	8.948188706	3.839476456	0.000460249	0.006189215	-0.379709395
MYO15B	-0.896447986	5.538843928	-3.83840294	0.000461692	0.006205098	-0.382674427
FMNL1	1.676432105	0.981162252	3.83813607	0.000462051	0.006206409	-0.383411464
EVA1C	-0.891460236	3.205254984	-3.837682781	0.000462662	0.006209976	-0.3846633
CEP41	0.903816368	3.013695088	3.837550552	0.000462841	0.006209976	-0.38502846
EID2B	-1.490667663	1.836479909	-3.836020579	0.00046491	0.006234206	-0.389253221
VAMP1	-1.020907788	4.329097511	-3.834965556	0.000466341	0.006249871	-0.39216607
RBM45	0.813802402	2.884871001	3.834736031	0.000466653	0.00625052	-0.392799729
F8	0.6900962	4.23271044	3.833865247	0.000467839	0.006262864	-0.395203593
LOC146880	-0.608484954	4.306252993	-3.8331383	0.000468831	0.006272604	-0.397210206
LOC285740	2.114073421	-1.032063884	3.832852991	0.000469221	0.006274281	-0.397997708
COPS2	-0.686939939	6.489834276	-3.830762188	0.000472089	0.006309063	-0.403767934
CENPK	1.607797839	0.390431806	3.8276731	0.000476356	0.006362507	-0.412290797
HLA-F-AS1	-0.931140587	3.387647375	-3.82590365	0.000478817	0.00639178	-0.417171436
HOXA11-AS	-1.43224654	2.509261486	-3.825466006	0.000479428	0.00639633	-0.418378431
CSMD2	1.05422244	5.375889845	3.824214095	0.000481179	0.00641608	-0.421830806
POLB	-0.706081177	2.567883207	-3.823923157	0.000481587	0.006417908	-0.42263305
SLC9C1	2.111079161	0.420766136	3.823179079	0.000482631	0.006428215	-0.424684689
HIST1H2AK	-2.191248454	0.252040642	-3.822337507	0.000483815	0.006440366	-0.42700494
F5	1.357948623	6.05384674	3.822126348	0.000484113	0.00644071	-0.42758708
POLR1B	0.673470793	3.747342775	3.821596718	0.00048486	0.006447031	-0.429047147
IKZF5	-0.519361692	4.884103218	-3.820453822	0.000486476	0.00646489	-0.432197556
PNOC	-2.276650236	-0.897924039	-3.819929959	0.000487218	0.006471128	-0.433641456
SKAP1	-1.869857912	-2.705979563	-3.819031999	0.000488493	0.006479959	-0.436116267
AMZ2P1	-0.7929507	3.93016483	-3.818914543	0.00048866	0.006479959	-0.436439961
GCHFR	-0.946623888	1.895287967	-3.818884474	0.000488703	0.006479959	-0.436522828
ACBD6	-0.321485926	4.781223865	-3.817144297	0.000491184	0.006509218	-0.441318034
MGAT4B	1.059805234	4.340197494	3.81694043	0.000491476	0.006509443	-0.441879748
KRT8	-0.599405676	3.935468212	-3.815625947	0.000493359	0.00653074	-0.445501218
BRD7	0.383294447	4.810789092	3.813334949	0.000496658	0.006570745	-0.451811765
FBXO9	0.49937026	5.909065785	3.812442088	0.00049795	0.006584159	-0.454270709
SERPINF1	1.531425769	2.756875232	3.811747483	0.000498957	0.006593798	-0.456183486
CRTC3	-0.582973151	5.247012479	-3.811177481	0.000499785	0.006600291	-0.457753023
LOC100289230	-0.735264951	3.418080649	-3.810773127	0.000500373	0.006600291	-0.458866377
AOX1	-0.933752457	5.253550633	-3.810669222	0.000500524	0.006600291	-0.459152461
EP400NL	0.993145573	1.804133469	3.81064333	0.000500562	0.006600291	-0.459223749
ADSS	0.562253415	5.607746976	3.809936166	0.000501592	0.006610203	-0.461170717
ENOX1	1.217228861	3.35304355	3.809059548	0.000502873	0.006620893	-0.463584007
NARF	-0.614424361	4.656655323	-3.808998416	0.000502962	0.006620893	-0.463752292
PTGS2	-1.732944036	4.499817965	-3.808455398	0.000503757	0.006622842	-0.465247067
LRRC8C	2.206650665	2.661085493	3.808434957	0.000503787	0.006622842	-0.465303336
FGD1	0.404345103	3.925060476	3.808324824	0.000503948	0.006622842	-0.465606488
F13A1	-1.520510215	5.98924626	-3.807980417	0.000504453	0.006625805	-0.466554483
DOCK2	2.716308591	-0.713619358	3.806775839	0.000506223	0.00664226	-0.469869844
VSTM5	1.827625539	-2.718527505	3.806746428	0.000506266	0.00664226	-0.469950785
HN1	0.838180259	1.648118149	3.803810609	0.000510605	0.006695484	-0.478029127
CALU	0.69985218	8.389898396	3.802617325	0.000512379	0.006715031	-0.481311861
SNF8	0.650582302	4.151425855	3.801764732	0.000513651	0.006727971	-0.483657079
C20orf111	-0.970380217	5.503881387	-3.801383856	0.000514219	0.006730181	-0.484704677
NALCN	2.240840913	-1.075879036	3.801228844	0.000514451	0.006730181	-0.485131025
TTC13	0.826531725	3.164319417	3.801081795	0.000514671	0.006730181	-0.485535465
ADAMTSL5	2.001600266	-2.226507588	3.800602284	0.000515389	0.00673585	-0.48685425
REM2	-1.519962914	0.470487094	-3.799273943	0.000517382	0.006758172	-0.490507171
ABL1	-0.719173769	5.880705937	-3.7944339	0.000524707	0.006846323	-0.503812575
DNAJC10	0.694912512	7.028622813	3.794317964	0.000524884	0.006846323	-0.504131197
OVOL2	-1.432563831	-3.646366628	-3.79424396	0.000524996	0.006846323	-0.504334575
MSN	0.636291938	7.687219343	3.79360783	0.000525967	0.00685447	-0.506082731
TRA2B	-0.724274999	6.683154243	-3.79345579	0.000526199	0.00685447	-0.506500536
TIPARP-AS1	-1.271203386	2.873892959	-3.793005237	0.000526888	0.006859675	-0.507738609
GNB4	0.62049778	6.034209498	3.792191844	0.000528134	0.006872121	-0.509973565
SEC61A2	0.610824885	3.3776815	3.79167805	0.000528923	0.00687663	-0.511385207
TRIB3	-1.657637441	1.197137636	-3.791588092	0.000529061	0.00687663	-0.511632359
SLC38A6	0.670760589	4.624468665	3.790924987	0.00053008	0.006886106	-0.51345409
LINC00313	-2.012289444	-2.148068663	-3.79036028	0.00053095	0.006893628	-0.515005389
NOTCH4	-1.210700263	1.703298148	-3.788528179	0.000533781	0.006924538	-0.520037632
COL15A1	1.378639968	8.51911856	3.788441939	0.000533915	0.006924538	-0.520274484
C3orf62	0.853862162	2.222308413	3.787881758	0.000534784	0.006928968	-0.52181291
PLXDC1	2.011194743	2.460899407	3.787844816	0.000534841	0.006928968	-0.521914361
WHAMMP3	-0.75006398	3.82679094	-3.787483906	0.000535402	0.006932442	-0.522905474
SFXN5	0.891299838	3.497413852	3.784201421	0.000540526	0.006992154	-0.531917788
ANO1	1.065526394	4.765019264	3.784152182	0.000540603	0.006992154	-0.532052951
OLFM2	2.110488542	-1.320689558	3.78390494	0.000540991	0.006993356	-0.532731633
ITPA	0.921472603	2.808210569	3.783285646	0.000541964	0.007002115	-0.534431513
PCSK6	1.603092766	1.341050323	3.782488093	0.000543219	0.007014512	-0.536620514
CAPN12	-1.609925002	0.267810174	-3.781678486	0.000544497	0.007027178	-0.538842394
IGFL2	2.105298125	-2.590323712	3.781420507	0.000544904	0.007028613	-0.539550345
CEBPA	-2.268383075	-0.985884231	-3.781106265	0.000545401	0.007031197	-0.540412669
CENPJ	0.556311871	3.818151465	3.779183464	0.000548451	0.007066675	-0.545688414
PHTF2	0.756369132	6.713929087	3.776774342	0.000552296	0.00711235	-0.552296869
PXN-AS1	-1.582561034	0.370633337	-3.775800128	0.000553858	0.007128596	-0.554968714
REEP5	0.377249967	6.91863534	3.775559265	0.000554245	0.007129705	-0.55562925
FBXO10	0.561477889	2.545688595	3.773454656	0.000557637	0.007168248	-0.561400085
SAMD9	1.464651993	2.856113021	3.773292624	0.000557899	0.007168248	-0.561844318
TMEM9B	0.53413	4.587764744	3.773138348	0.000558149	0.007168248	-0.562267279
DFNA5	0.705985425	3.923631524	3.771473515	0.000560848	0.00719902	-0.566831088
APBB1IP	2.366595133	1.042994269	3.771175867	0.000561332	0.007201333	-0.567646938
KIAA1462	-1.103992243	5.826423722	-3.769748205	0.000563659	0.007225272	-0.571559755
IGF2BP2	-0.717941269	4.484448688	-3.769657359	0.000563808	0.007225272	-0.571808716
FZD6	0.540417902	4.769194765	3.768736866	0.000565313	0.007237862	-0.574331154
ZNF75D	0.595201528	3.687709223	3.768683559	0.000565401	0.007237862	-0.574477226
MTA2	0.435713272	5.553616542	3.768118255	0.000566328	0.007245814	-0.576026191
ZNF446	-0.777561393	3.127485298	-3.767529005	0.000567295	0.007253922	-0.577640665
GTF2IRD1	-0.891858999	4.629862459	-3.767359867	0.000567573	0.007253922	-0.578104063
ESR2	-1.536674703	0.137807112	-3.766032649	0.00056976	0.007277941	-0.581740001
ISOC2	0.623505071	2.669331608	3.764779783	0.000571831	0.007300466	-0.585171736
TNN	2.403904933	-1.489605032	3.76418169	0.000572822	0.007308291	-0.586809799
UPP1	-1.125734541	3.507629807	-3.764038207	0.00057306	0.007308291	-0.587202756
RPL23AP32	1.35703496	1.049751651	3.763823737	0.000573416	0.007308901	-0.587790112
CSF1R	1.550025884	1.401257872	3.76326703	0.000574342	0.007313692	-0.589314662
BFSP1	1.387444988	4.011669291	3.762912772	0.000574931	0.007313692	-0.590284751
SAFB	-0.587446965	5.226559116	-3.762878671	0.000574988	0.007313692	-0.59037813
LOC644656	-1.569255688	1.874804136	-3.762855627	0.000575026	0.007313692	-0.590441231
AP1B1	0.72691982	4.868722851	3.762465373	0.000575676	0.007318035	-0.591509838
CNNM2	-0.899717948	3.354218349	-3.761568622	0.000577173	0.00733313	-0.593965165
C11orf87	2.217241774	-2.391179876	3.761049271	0.000578042	0.007338433	-0.595387044
RNF138	-0.717537874	4.121470135	-3.760948972	0.00057821	0.007338433	-0.595661633
S1PR2	-1.203519088	3.003769832	-3.757713561	0.000583651	0.007403524	-0.604517498
TWIST1	1.886866478	1.877497658	3.757118734	0.000584656	0.007412315	-0.606145274
TAOK3	0.418960139	4.828687363	3.756532157	0.00058565	0.007420941	-0.607750362
C15orf41	0.766222493	1.559056499	3.756282712	0.000586073	0.007422333	-0.608432903
TSC22D4	-0.590539945	4.421301905	-3.755468942	0.000587454	0.007435861	-0.610659427
OTUD7B	-0.525867855	5.980089913	-3.754640123	0.000588865	0.007449738	-0.612926909
HLA-DMB	2.712729228	-1.521370858	3.754028099	0.000589909	0.007458962	-0.614601142
TPX2	2.14834029	-0.130565	3.752407031	0.000592682	0.007490033	-0.619035101
TSPAN33	-1.143568951	1.076067109	-3.751832911	0.000593667	0.007498486	-0.620605237
MITF	0.645033799	3.488478086	3.751152371	0.000594837	0.007507294	-0.622466278
SSH1	-0.827302331	4.916139266	-3.751058918	0.000594998	0.007507294	-0.622721828
SLC12A9	0.655526161	3.482540791	3.749995306	0.000596831	0.00752642	-0.625630108
C1orf100	1.795672316	-2.965455919	3.748262798	0.000599829	0.007560205	-0.630366601
LPPR3	-1.925991086	-1.398989739	-3.747606133	0.000600969	0.00757055	-0.632161599
MCRS1	0.696969355	4.245863256	3.746524793	0.000602851	0.007589824	-0.635117151
ERMAP	0.419014394	4.309536414	3.746359468	0.000603139	0.007589824	-0.635568988
DEDD	-0.584948575	4.368696464	-3.746021693	0.000603729	0.007593209	-0.636492109
NOP58	-0.832576863	5.523641815	-3.745624461	0.000604422	0.007597904	-0.637577677
ARHGEF39	-0.984355677	1.672088157	-3.74407527	0.000607135	0.007627116	-0.641810863
KIAA2022	-1.318298762	1.726315284	-3.743930451	0.00060739	0.007627116	-0.642206541
EPM2AIP1	-0.387545939	6.7650007	-3.74363265	0.000607913	0.007629643	-0.643020185
INMT	1.325135151	0.618806532	3.742981573	0.000609058	0.007639971	-0.644798938
MRPL15	0.766043397	3.495752677	3.742389577	0.000610101	0.007649008	-0.646416159
SALL4	-1.491505738	0.428769558	-3.740742164	0.000613013	0.00768145	-0.65091599
PAQR5	2.337911607	-1.116602273	3.74051529	0.000613415	0.007682427	-0.651535618
SAMD4B	-0.392883707	4.740685425	-3.739876207	0.000614549	0.007692501	-0.653280959
TFPI2	2.382880784	-1.171496022	3.739696371	0.000614868	0.007692501	-0.653772069
IL17REL	-2.198298798	-1.291960056	-3.738796039	0.00061647	0.007708471	-0.656230606
C10orf88	0.647348238	3.005766423	3.737214331	0.000619293	0.007739695	-0.660549141
C19orf12	0.66409646	4.588726754	3.736617855	0.000620361	0.007748957	-0.662177489
CD4	0.931188522	3.027693585	3.735818969	0.000621794	0.007761923	-0.664358225
ARSJ	0.618008041	5.815257189	3.735674474	0.000622054	0.007761923	-0.664752632
CD163	3.283729322	-0.136693241	3.732705075	0.000627411	0.007821233	-0.6728563
CNST	-0.511717177	5.456039064	-3.732674448	0.000627467	0.007821233	-0.672939868
CDHR4	1.374518082	1.172449701	3.732092124	0.000628523	0.007830279	-0.674528722
ZBTB18	0.7652434	5.171893564	3.731056953	0.000630404	0.007843514	-0.677352888
SLC16A9	-1.269194859	2.13324126	-3.730968957	0.000630564	0.007843514	-0.677592941
AGPS	1.136571244	4.57486812	3.730961665	0.000630578	0.007843514	-0.677612833
ZDHHC7	0.519038777	4.784388595	3.730676975	0.000631096	0.007845847	-0.678389458
LINC00092	-1.93767024	0.311936523	-3.730271068	0.000631836	0.00785093	-0.679496713
WNT3A	-1.800430478	-2.021157012	-3.728082666	0.00063584	0.007896238	-0.685465421
LOC441666	2.19042276	0.791334808	3.727914663	0.000636149	0.007896238	-0.685923572
MOV10	-0.868710469	4.890363486	-3.7276272	0.000636677	0.007898656	-0.686707474
NDRG2	-0.845969536	6.678949356	-3.727390867	0.000637111	0.007899912	-0.687351925
GPR3	-1.889769639	-0.580933698	-3.727024769	0.000637785	0.00790413	-0.688350196
AMPD3	-0.90978968	4.259833843	-3.726627612	0.000638516	0.00790906	-0.689433109
PITPNM3	1.03991272	1.668068632	3.72577419	0.000640091	0.007924423	-0.691759926
SYCP2L	-1.364597422	1.558622317	-3.725555027	0.000640496	0.007925298	-0.692357426
FBLN1	-1.700561032	4.642497491	-3.724251656	0.000642909	0.00795101	-0.695910458
HIST1H2BG	-2.351325367	-1.530459579	-3.724040733	0.0006433	0.007951702	-0.696485388
PLEK2	1.957734991	-1.526433113	3.721924001	0.000647241	0.007996241	-0.702254337
DNAJB5	-0.694746011	2.742191245	-3.720967384	0.000649029	0.00801416	-0.704861023
C1QTNF7	0.937432325	3.900166184	3.720404997	0.000650083	0.008019058	-0.706393331
KLHL21	-0.55786508	6.002923757	-3.720394612	0.000650102	0.008019058	-0.706421626
STRA6	-1.470097083	1.50011927	-3.719645765	0.000651508	0.008032217	-0.70846181
PTK6	-1.194138357	2.139834471	-3.719136575	0.000652465	0.008038318	-0.709848957
IER3IP1	1.031266034	5.448973879	3.719022049	0.000652681	0.008038318	-0.71016094
OTUB2	-1.386681947	2.960284301	-3.718569094	0.000653534	0.008040831	-0.711394804
CDKN3	1.451894941	1.330987379	3.718421484	0.000653812	0.008040831	-0.711796883
SCN4A	-1.642011985	0.324248822	-3.718373657	0.000653903	0.008040831	-0.711927159
RNU6-83	1.240288421	-3.855300618	3.717837438	0.000654914	0.008047441	-0.713387715
PLTP	1.856358636	4.235302003	3.717729142	0.000655119	0.008047441	-0.71368268
OR51M1	-1.814276984	-1.567942687	-3.717446974	0.000655652	0.008049821	-0.714451203
SLC22A4	-0.736824281	2.497861944	-3.716987223	0.000656522	0.008054223	-0.715703341
CRHR2	-1.371206766	-0.598036994	-3.71689832	0.00065669	0.008054223	-0.715945462
ZCCHC8	-0.495868087	4.779225354	-3.716518478	0.00065741	0.00805888	-0.716979902
TMEM158	2.343756117	-2.403529215	3.713511498	0.000663133	0.008122015	-0.725167269
ARL6IP5	0.712056904	7.153924253	3.71345293	0.000663245	0.008122015	-0.725326708
CYP2C8	1.876693331	-2.964196224	3.712849459	0.0006644	0.008131954	-0.726969462
LOC286190	1.684389971	-0.469979105	3.71128579	0.000667401	0.008164468	-0.731225482
TRAF3IP2	-0.488823392	5.997559201	-3.710735977	0.000668459	0.008172027	-0.732721781
MZT1	0.558360002	4.083783664	3.710606733	0.000668708	0.008172027	-0.733073501
IZUMO4	-1.529959934	-0.172807116	-3.709603795	0.000670643	0.008191455	-0.735802665
MSR1	2.969796097	-0.548044	3.708606908	0.000672572	0.008210786	-0.738515035
YWHAB	0.840155243	5.875525466	3.708268067	0.000673229	0.008214575	-0.739436892
RPIA	1.118267331	2.151156291	3.706760175	0.00067616	0.008246091	-0.74353883
FLJ38576	-1.909397833	0.201959344	-3.706186481	0.000677278	0.008255482	-0.745099261
AATF	-0.583531892	5.175330653	-3.705415664	0.000678784	0.008269579	-0.747195686
ARHGAP32	-0.382876403	5.289913458	-3.70237251	0.000684758	0.008334195	-0.755470373
ARF4	0.540298198	7.340571853	3.702214319	0.00068507	0.008334195	-0.755900429
OVOL1	-2.129703126	-2.315258525	-3.70217789	0.000685142	0.008334195	-0.755999463
CPZ	2.580521939	-0.69099748	3.70187769	0.000685734	0.008337124	-0.756815555
ARID2	-0.50178864	6.070553661	-3.701508359	0.000686464	0.008341717	-0.757819538
GLRX5	0.991552078	2.913741294	3.701317625	0.000686841	0.008342023	-0.758338009
LOC100499489	-0.723739172	3.047465861	-3.700770853	0.000687923	0.008350886	-0.759824228
EPN2-IT1	-1.974830202	0.951102483	-3.700308112	0.00068884	0.008356583	-0.761081961
FLJ27352	0.935597513	0.792775357	3.700178409	0.000689097	0.008356583	-0.76143448
C12orf49	0.990126908	2.252612495	3.698516284	0.000692402	0.008392367	-0.765951482
CHD5	-1.822766921	2.219143256	-3.698319294	0.000692795	0.008392836	-0.766486761
3-Mar	-1.285692317	3.50737776	-3.695995264	0.000697444	0.008444842	-0.772800868
DOCK8	0.842725391	5.001086491	3.695573024	0.000698292	0.008450792	-0.773947847
FTSJ3	0.399487284	5.093996131	3.694279735	0.000700895	0.008477969	-0.777460596
DAB2IP	-0.816125531	4.12643534	-3.693696264	0.000702073	0.008487882	-0.779045199
PSEN1	0.424280145	5.692285772	3.693032435	0.000703415	0.008499772	-0.7808479
TRPV2	1.374645464	1.472005563	3.692809416	0.000703866	0.008500894	-0.781453502
CATSPER2P1	-0.868752495	0.982578666	-3.69121514	0.000707101	0.008535618	-0.785782218
C14orf182	1.047783071	0.276195878	3.689683755	0.000710222	0.008568931	-0.789939379
PCDHGA8	0.700185859	3.620513016	3.689247441	0.000711114	0.008575278	-0.791123669
KCNJ6	2.236762059	-2.414451858	3.689072525	0.000711472	0.008575278	-0.79159843
RNU12	-3.089843992	1.158108566	-3.688889648	0.000711846	0.008575429	-0.792094785
TANC1	-0.486554867	6.11130799	-3.688269968	0.000713115	0.00858636	-0.793776605
PAQR7	-0.484793804	3.565259351	-3.686765112	0.000716208	0.008619213	-0.797860271
GPANK1	-0.670287582	3.814769696	-3.686516851	0.000716719	0.008620991	-0.798533894
MYO5C	-0.676789037	4.668224411	-3.686174883	0.000717424	0.008625094	-0.799461745
BUB3	0.324721874	5.602107317	3.685489452	0.000718839	0.008637726	-0.801321384
MOB3C	0.479091539	3.375254721	3.685038591	0.000719771	0.008641768	-0.802544526
ODF3	-1.691012761	0.031869783	-3.684930037	0.000719996	0.008641768	-0.802839012
GGTA1P	-1.770348467	3.16001622	-3.684798092	0.000720269	0.008641768	-0.803196949
DDX50	-0.299827726	5.877994555	-3.683990672	0.000721942	0.008657466	-0.805387168
GNG2	1.130593697	3.930666766	3.682322189	0.000725412	0.008694681	-0.80991242
NR4A1	-1.824922669	5.048866306	-3.680179392	0.000729893	0.008743959	-0.815722737
C11orf85	-2.13933174	-2.145003	-3.679561399	0.00073119	0.008755074	-0.817398172
TOX4	-0.538241684	6.052354405	-3.678658785	0.000733088	0.008773374	-0.819845012
CHSY3	1.295263173	4.321198424	3.677411771	0.000735719	0.008800414	-0.823225012
PRKRIP1	-2.018053507	-0.630142232	-3.676682493	0.000737261	0.00881442	-0.825201459
FUT3	-2.20999392	-2.442508739	-3.67630482	0.000738062	0.008819539	-0.826224934
SPC25	1.805011908	-3.311859058	3.676089628	0.000738518	0.008820545	-0.826808074
TOMM40L	0.744167743	2.983524425	3.675110752	0.000740597	0.008840922	-0.829460489
CIR1	-0.451571418	5.179733244	-3.67489113	0.000741064	0.008842047	-0.830055544
CASZ1	-1.559667428	0.390901119	-3.674600553	0.000741683	0.008844977	-0.830842823
MRPS16	0.598953423	5.308301455	3.6731489	0.000744781	0.008877455	-0.834775455
ARL2BP	0.738382179	6.140688907	3.671527466	0.000748256	0.008914393	-0.839167193
PDPN	1.017936397	6.808936082	3.671077109	0.000749224	0.008920108	-0.840386851
TMBIM1	-0.8770318	7.04920826	-3.670954271	0.000749488	0.008920108	-0.840719508
MEF2A	-0.433100865	7.794147601	-3.670042221	0.000751452	0.008938227	-0.843189275
PRTFDC1	0.771248433	2.539085192	3.669897702	0.000751764	0.008938227	-0.843580597
PDCD2	0.55135648	4.850057759	3.668646636	0.000754468	0.008965881	-0.846967876
C4orf47	-1.643879121	3.609411323	-3.668162366	0.000755517	0.008973852	-0.848278901
MEG3	-1.046748673	6.767265565	-3.667919415	0.000756044	0.008975614	-0.848936593
EIF2B2	-0.492742825	3.913465262	-3.667145383	0.000757726	0.008991069	-0.85103184
ZNF287	0.829228516	3.229768207	3.666968647	0.00075811	0.00899113	-0.851510221
[truncated: 21,709 more rows]
