# Supplementary material for: LEF1 mediates osteoarthritis progression through circRNF121/miR-665/MYD88 axis via NF-кB signaling pathway
Source: Cell Death Dis. 2020 Jul 30;11(7):598. doi: 10.1038/s41419-020-02769-3 (PMC7393488; doi:10.1038/s41419-020-02769-3)
Supplement: Supplementary file 3 — Supplementary Table S2 [file 41419_2020_2769_MOESM3_ESM.xls]

## Sheet: Sheet1
Gene	Forward Primer	Reverse Primer
Hsa_circ_0008989	CGAAAACCTCTAGTACAGACAACC	GGATGAGGACCATTTCAGCA
Hsa_circ_0023412	CCTCAAGAGGATGTTCAGCA	GTTTGCTTCTTTCCCACGAT
Hsa_circ_0096367	TTGTTGGCTACATGGCTGTC	ATAGAGGGGAACAACCCACA
circRNF121	TCCTGGTGCAGTGGAAGC	TCCAGAAGAGCAATGGAGGGT
LEF1	ACAGATCACCCCACCTCTTG	TGAGGCTTCACGTGCATTAG
Has-miR-665	ACACTCCAGCTGGGACCAGGAGGCTG	CTCAACTGGTGTCGTGGA
Hsa-miR-6509	ACACTCCAGCTGGGTTTAATCCATCA	CTCAACTGGTGTCGTGGA
Hsa-miR-3605	ACACTCCAGCTGGGGATCTCCTGTCC	CTCAACTGGTGTCGTGGA
U6	CTCGCTTCGGCAGCACA	AACGCTTCACGAATTTGCGT
GAPDH	CTCCTCCACCTTTGACGCTG	TCCTCTTGTGCTCTTGCTGG
